# Supplementary material for: Study examining the significant role of intellectual property protection in driving radical technological innovation among national research project teams, employing PLS-SEM and ANN modeling
Source: PLoS One. 2024 Aug 7;19(8):e0307026. doi: 10.1371/journal.pone.0307026 (PMC11305571; doi:10.1371/journal.pone.0307026)
Supplement: S1 Data — (XLSX) [file pone.0307026.s001.xlsx]

## Sheet: Sheet1
序号	提交答卷时间	所用时间	来源	来源详情	1.您的性别：	2.您的年龄段：	3.您的受教育程度：	4.您所学的学科：	5.您目前的职称：	6.您加入国家科研项目团队的时间：	7.您所在国家科研项目团队的人数：	8.您所在国家科研项目金额：	1. 就知识产权的保护机制，贵团队的实际情况是：—专利预警机制的建立和完善程度	对专利保护途径和程序的熟悉程度	对商标专用权保护途径和程序的熟悉程度	与涉密员工签订保密协议的比例	外来人员参观学习的保密机制完善程度	与客户谈判的保密机制完善程度	合作研发或制造中的保密机制完善程度	通过刊物或会议等渠道发表作品的审查机制完善程度	对版权保护途径和程序的熟悉程度	2. 就知识产权的保护力度，贵团队的实际情况是：—核心专利和外围专利的组合保护程度	追究他人侵犯专利权行为的法律责任的力度	通过主副商标组合以防止混淆或淡化的能力	追究他人侵犯商标专用权行为的法律责任的力度	追究侵犯版权行为的法律责任的力度	3. 就知识产权的保护时效性，贵团队的实际情况是：—现行法律制度保护专利的及时性和有效性	与注册商标或商号关联的域名保护的有效性	回应他人侵犯商标专用权行为的及时性	追究侵犯技术秘密行为的法律责任的力度	现行法律制度保护版权的及时性和有效性	1. 就国家科研项目团队的学术产出方面，贵团队的实际情况是：—专利产出程度	论文、专著产出程度	高被引论文比率	中文高水平论文比率	外文高水平论文比率	2. 就国家科研项目团队的人才产出方面，贵团队的实际情况是：—培育出国家级高级人才的比率	培养出省部级高级人才的比率	培养出高层次人才的比率	培养出行业复合型人才的比率	3. 就国家科研项目团队的成果转化方面，贵团队的实际情况是：—项目的创新成果产业化程度	创新成果转化能力	技术创新的研发速度	专利出售金额	技术转让实际合同金额	企事业单位委托的科技经费	4. 就国家科研项目团队的经济产出方面，贵团队的实际情况是：—人均生产项目产值程度	创新成果技术收入比率	人均技术市场成交比率
3	2023/10/31 23:38:55	833秒	微信	N/A	1	1	2	2	5	1	1	1	3	4	4	3	4	4	3	4	4	3	4	2	3	4	3	2	4	4	4	2	4	3	2	3	1	2	3	3	2	3	3	2	2	3	2	3	2
4	2023/11/1 15:51:09	158秒	微信	N/A	2	3	1	2	2	1	1	1	4	4	4	4	4	4	4	4	4	4	4	4	4	4	4	4	4	4	4	4	4	4	4	4	4	4	4	4	4	4	4	4	4	4	4	4	4
5	2023/11/1 15:53:12	657秒	微信	N/A	2	3	2	2	4	3	3	1	4	4	4	4	4	5	5	5	5	3	3	4	4	4	4	4	4	4	4	3	5	4	4	4	3	4	4	3	3	3	3	3	3	3	3	3	3
6	2023/11/1 16:50:51	526秒	微信	N/A	2	3	2	2	3	1	1	1	3	3	3	3	2	2	3	3	2	2	2	3	2	2	3	3	3	3	3	1	1	1	1	1	1	1	1	1	1	2	1	1	1	1	1	1	1
7	2023/11/1 20:23:38	112秒	微信	N/A	1	1	2	2	5	2	1	1	5	5	5	5	5	5	5	5	5	5	5	5	5	5	5	5	5	5	5	5	5	5	5	5	5	5	5	5	1	1	1	1	1	1	1	1	1
8	2023/11/1 20:25:22	138秒	微信	N/A	1	2	2	1	2	2	2	2	4	4	5	4	4	4	4	4	4	4	4	4	4	4	4	4	4	4	4	4	4	4	4	4	4	4	4	4	3	3	4	3	3	3	4	3	3
9	2023/11/1 20:27:01	275秒	微信	N/A	2	2	2	2	2	1	1	1	3	3	3	3	3	3	3	3	3	4	4	3	3	4	4	4	4	4	4	3	3	3	3	3	2	3	2	3	3	3	3	3	3	3	3	2	3
10	2023/11/1 20:27:58	72秒	微信	N/A	2	1	2	2	5	1	1	1	3	3	3	3	3	3	3	3	3	3	3	3	3	3	3	3	3	3	3	3	3	3	3	3	3	3	3	3	3	3	3	3	3	3	3	3	3
11	2023/11/1 20:28:33	157秒	微信	N/A	2	1	2	2	1	1	2	1	2	3	3	3	3	3	3	3	3	3	3	3	3	3	3	3	3	3	3	3	3	3	3	3	3	3	3	3	3	3	3	3	3	3	3	3	3
12	2023/11/1 20:35:19	79秒	微信	N/A	2	3	2	2	5	1	1	1	3	3	3	3	3	3	3	3	3	3	3	3	3	3	3	3	3	3	3	3	3	3	3	3	3	3	3	3	3	3	3	3	3	3	3	3	3
13	2023/11/1 20:41:31	172秒	微信	N/A	2	1	2	2	5	1	1	1	3	4	4	4	5	5	5	4	4	4	4	5	4	4	5	4	4	4	5	3	4	4	4	3	3	4	4	4	4	4	4	4	4	4	4	3	4
14	2023/11/1 20:55:32	66秒	微信	N/A	2	1	2	2	5	1	1	1	4	4	4	4	4	4	4	4	4	4	4	4	4	4	4	4	4	4	4	4	4	4	4	4	4	4	4	4	4	4	4	4	4	4	4	4	4
15	2023/11/1 21:17:21	109秒	微信	N/A	1	1	2	1	5	2	1	5	5	4	5	3	4	4	3	4	4	4	4	3	5	5	5	4	5	4	3	1	5	4	4	5	5	4	5	4	5	4	4	5	4	5	5	4	5
16	2023/11/1 21:46:30	464秒	微信	N/A	1	2	2	2	2	1	1	1	5	5	5	4	5	5	5	5	5	5	5	5	5	5	5	5	5	5	5	5	5	5	5	5	5	5	5	5	5	5	5	5	5	5	5	5	5
17	2023/11/1 22:28:13	130秒	微信	N/A	1	1	2	2	5	2	1	1	3	4	3	4	3	3	4	3	3	4	3	4	3	4	3	4	3	4	3	3	4	3	4	3	3	4	3	4	3	4	3	4	3	3	3	4	3
18	2023/11/1 22:36:31	204秒	微信	N/A	2	1	2	2	5	1	2	1	5	4	4	3	3	4	3	4	3	2	3	4	4	5	5	4	3	3	4	4	3	3	4	5	4	3	3	3	3	4	5	4	3	4	3	4	5
19	2023/11/2 6:19:04	549秒	微信	N/A	2	1	2	2	5	1	1	1	4	4	4	4	4	3	4	3	4	4	4	4	4	4	4	4	4	3	3	3	4	3	2	1	3	3	3	4	3	3	3	2	2	2	3	2	2
20	2023/11/2 8:41:04	800秒	微信	N/A	2	1	2	1	5	3	2	1	2	2	2	3	3	3	3	2	2	2	2	2	2	2	2	4	3	3	4	2	4	4	4	3	3	4	5	4	4	4	3	2	2	4	2	2	2
21	2023/11/2 8:45:15	133秒	微信	N/A	1	1	2	1	5	4	1	5	2	2	2	3	3	3	2	1	2	1	3	2	1	2	3	1	2	3	2	3	3	2	2	3	3	2	2	3	3	3	3	2	2	3	3	3	2
22	2023/11/2 8:46:41	157秒	微信	N/A	2	1	2	2	1	1	1	1	4	4	5	4	4	4	4	4	4	4	5	4	4	4	4	4	4	4	4	3	3	4	4	4	3	3	4	4	4	4	4	3	3	3	4	3	3
23	2023/11/2 8:47:12	121秒	微信	N/A	2	1	2	2	5	1	1	1	4	4	3	4	3	3	4	3	3	4	4	4	4	4	4	4	4	4	4	4	3	3	4	2	3	3	4	4	4	3	4	3	4	3	3	3	3
24	2023/11/2 8:50:42	130秒	微信	N/A	1	1	2	1	5	1	2	1	3	3	3	1	1	1	1	1	1	1	1	1	1	1	1	1	1	1	1	2	2	1	1	1	2	2	2	2	1	1	1	1	1	1	1	1	1
25	2023/11/2 8:57:45	156秒	微信	N/A	1	1	2	1	5	1	1	1	2	2	2	2	5	2	5	5	5	2	2	5	5	2	2	2	5	5	5	2	4	3	4	2	2	2	3	2	2	2	2	2	2	2	2	2	2
26	2023/11/2 9:12:32	80秒	微信	N/A	2	1	1	2	5	1	1	1	3	3	3	3	3	3	3	3	3	3	3	3	3	3	3	3	3	3	3	3	3	3	3	3	3	3	3	3	3	3	3	3	3	3	3	3	3
27	2023/11/2 9:12:57	161秒	微信	N/A	1	1	2	1	5	1	1	1	5	3	2	5	2	2	2	2	2	2	2	2	2	2	3	2	2	3	2	2	2	2	2	3	2	2	3	3	3	3	2	2	2	2	3	3	3
28	2023/11/2 9:19:42	119秒	微信	N/A	1	1	2	2	1	1	1	1	4	4	5	4	4	3	4	4	5	4	3	4	4	5	4	4	3	4	5	4	5	4	4	5	3	3	4	4	4	3	3	3	4	4	4	3	4
29	2023/11/2 9:36:34	182秒	微信	N/A	2	1	2	2	5	1	2	2	4	3	3	4	4	4	4	3	3	4	3	3	3	3	4	4	4	4	4	3	4	3	2	1	3	2	2	2	3	4	4	3	2	2	3	3	3
30	2023/11/2 9:41:38	128秒	微信	N/A	2	1	2	2	5	1	1	1	4	3	3	3	4	4	4	4	4	4	4	4	4	4	4	4	4	4	4	3	3	3	3	3	3	3	3	3	3	3	3	3	3	3	3	3	3
31	2023/11/2 9:43:53	194秒	微信	N/A	2	1	2	2	5	1	1	1	4	4	4	4	3	3	3	3	3	4	4	4	4	4	4	4	4	4	4	4	4	4	4	4	3	3	3	3	3	3	3	3	3	3	3	3	3
32	2023/11/2 9:50:25	162秒	微信	N/A	1	1	2	1	1	1	1	2	4	5	5	5	4	4	4	4	4	4	5	4	4	4	4	4	4	4	4	4	4	4	5	4	2	3	3	3	3	3	3	2	3	3	3	3	3
33	2023/11/2 10:57:24	104秒	微信	N/A	2	1	2	2	5	1	1	1	4	2	2	4	2	3	4	2	3	2	3	4	2	4	2	3	3	4	3	2	3	3	4	3	2	3	3	4	2	3	3	4	3	4	2	3	4
34	2023/11/2 11:56:17	410秒	微信	N/A	1	1	2	1	5	1	1	5	2	2	2	4	2	2	2	2	2	2	2	2	2	2	2	2	2	2	2	4	4	4	4	3	2	2	2	2	2	2	2	2	2	2	2	2	2
35	2023/11/2 14:22:27	87秒	微信	N/A	1	3	2	1	5	1	2	3	3	3	3	3	3	3	3	3	3	3	3	3	3	3	3	3	3	3	3	3	3	3	3	3	3	3	3	3	3	3	3	3	3	3	3	3	3
36	2023/11/2 15:16:19	85秒	微信	N/A	1	1	2	2	5	1	1	1	3	2	3	4	3	4	3	4	3	3	4	3	4	3	3	4	4	3	4	3	4	4	3	4	4	4	3	3	4	4	3	3	4	3	5	3	5
37	2023/11/2 15:22:14	137秒	微信	N/A	2	1	2	2	5	1	1	1	3	2	3	4	3	2	3	3	2	4	4	3	3	4	4	3	3	3	3	2	3	4	3	3	3	4	3	4	3	2	3	3	3	4	3	2	2
38	2023/11/2 15:58:53	151秒	微信	N/A	2	1	2	2	5	1	1	1	4	4	4	4	4	4	4	4	4	4	4	4	4	4	4	4	4	4	4	4	4	4	4	4	4	4	4	4	4	4	4	4	4	4	4	4	4
39	2023/11/2 15:59:51	141秒	微信	N/A	1	2	2	2	1	1	1	1	4	4	4	4	4	4	4	4	4	4	4	4	4	4	4	4	4	4	4	3	4	3	3	3	2	2	2	2	2	2	2	2	2	2	2	2	2
40	2023/11/2 16:09:07	127秒	微信	N/A	2	2	2	2	2	1	1	1	5	5	5	5	5	5	5	5	5	5	5	5	5	5	5	5	5	5	5	5	5	5	5	5	5	5	5	5	5	5	5	5	5	5	5	5	5
41	2023/11/2 16:13:09	92秒	微信	N/A	1	1	2	2	5	1	1	1	4	5	3	4	3	4	3	4	3	4	3	4	3	4	4	3	4	3	4	4	3	4	4	4	3	4	3	4	3	4	3	4	3	4	3	4	3
42	2023/11/2 16:15:40	117秒	微信	N/A	1	1	3	2	5	2	2	3	1	1	2	2	1	1	1	1	1	1	1	1	1	1	1	1	1	1	1	1	1	1	1	1	1	1	1	1	1	1	1	1	1	1	1	1	1
43	2023/11/2 16:19:19	105秒	微信	N/A	1	3	2	2	2	1	1	1	3	3	3	3	3	3	3	3	3	3	3	3	3	3	3	3	3	3	3	2	2	2	2	2	2	2	2	3	3	3	3	3	3	3	3	3	3
44	2023/11/2 16:21:46	64秒	微信	N/A	1	1	2	2	5	1	1	1	5	5	5	5	5	5	5	5	5	5	5	5	5	5	5	5	5	5	5	5	5	4	4	5	4	5	5	4	4	5	4	5	5	4	5	4	4
45	2023/11/2 16:32:09	102秒	微信	N/A	1	1	3	2	5	2	2	3	3	3	3	3	3	3	3	3	3	3	3	3	3	3	3	3	3	3	3	3	3	3	3	3	3	3	3	3	3	3	3	3	3	3	3	3	3
46	2023/11/2 16:32:23	236秒	微信	N/A	1	1	3	1	5	1	4	5	3	5	4	3	3	5	4	5	5	4	4	3	3	3	4	4	4	4	4	5	5	4	4	4	4	5	4	4	4	5	4	5	4	5	5	5	4
47	2023/11/2 16:34:17	104秒	微信	N/A	2	1	2	2	5	1	1	1	5	5	5	5	5	5	5	5	5	5	5	5	5	5	5	5	5	5	5	5	5	5	5	5	5	5	5	5	5	5	5	5	5	5	5	5	5
48	2023/11/2 16:35:06	135秒	链接	直接访问	1	2	3	2	3	4	2	2	3	2	3	4	3	3	4	4	2	2	2	1	2	3	4	4	4	3	3	2	2	2	3	4	4	3	3	4	4	3	2	3	4	4	3	3	3
49	2023/11/2 16:35:38	82秒	微信	N/A	2	1	2	2	5	1	1	1	4	4	4	4	4	4	4	4	4	4	4	4	4	4	4	4	4	4	4	4	4	4	4	4	4	4	4	4	4	4	4	4	4	4	4	4	4
50	2023/11/2 16:36:43	87秒	微信	N/A	1	1	3	2	5	2	2	3	5	4	3	4	4	4	3	4	4	4	5	4	3	4	4	3	4	5	4	5	4	5	4	4	4	5	4	4	4	4	5	5	4	4	5	4	4
51	2023/11/2 16:41:30	515秒	微信	N/A	1	1	3	2	5	1	1	2	4	5	4	4	4	3	5	4	5	4	5	4	5	4	4	5	4	5	4	5	4	3	4	5	3	4	4	4	4	3	4	4	4	5	4	3	4
52	2023/11/2 16:42:09	451秒	微信	N/A	1	4	3	2	3	4	2	2	4	5	3	3	4	4	4	4	4	5	4	4	3	3	4	4	4	4	3	2	4	4	4	3	2	3	3	3	3	3	3	2	2	4	3	3	3
53	2023/11/2 16:49:18	172秒	微信	N/A	2	1	2	1	5	1	2	4	3	1	1	1	2	3	2	4	1	3	4	1	1	3	3	2	2	4	4	2	4	1	1	1	2	4	2	3	2	4	3	3	2	3	3	2	3
54	2023/11/2 16:50:36	120秒	微信	N/A	1	1	2	2	5	1	1	1	3	3	3	3	3	3	3	3	3	3	3	3	3	3	3	3	3	3	3	3	3	3	3	3	3	3	3	3	3	3	3	3	3	3	3	3	3
55	2023/11/2 16:54:12	84秒	微信	N/A	2	1	2	2	5	1	1	1	5	5	4	4	5	5	5	5	5	4	4	4	4	4	4	4	4	4	4	4	4	4	4	4	4	4	4	4	4	4	4	4	4	4	4	4	4
56	2023/11/2 16:58:34	82秒	微信	N/A	2	1	2	2	5	1	1	1	2	3	3	3	3	3	3	3	3	3	3	2	2	2	4	4	4	4	3	3	4	4	4	3	3	4	3	3	3	4	4	4	3	3	3	3	4
57	2023/11/2 16:59:42	97秒	微信	N/A	2	3	2	2	5	1	1	1	3	3	3	3	3	3	3	3	3	3	3	3	3	3	3	3	3	3	3	3	3	3	3	3	3	3	3	3	3	3	3	3	3	3	3	3	3
58	2023/11/2 16:59:44	93秒	微信	N/A	2	1	2	2	5	1	1	1	2	2	2	2	2	2	2	2	2	2	2	2	2	2	2	2	2	2	2	2	1	3	1	3	1	3	1	2	1	2	1	1	1	1	1	2	3
59	2023/11/2 17:02:03	102秒	微信	N/A	1	1	2	2	5	1	1	1	3	3	3	3	3	3	3	3	3	3	3	3	3	3	3	3	3	3	3	3	3	3	3	3	3	3	3	3	3	3	3	3	3	3	3	3	3
60	2023/11/2 17:03:12	89秒	微信	N/A	2	1	2	1	5	1	1	1	4	4	4	3	4	5	4	5	4	4	4	4	4	4	4	5	5	4	4	4	4	4	4	4	4	4	4	4	4	4	4	4	4	4	4	4	4
61	2023/11/2 17:03:18	128秒	微信	N/A	2	1	2	2	5	1	1	1	4	5	4	5	5	5	5	5	5	5	5	5	5	5	5	5	5	5	5	4	5	4	5	4	4	4	4	4	4	4	4	4	4	4	4	4	4
62	2023/11/2 17:05:03	105秒	微信	N/A	2	1	2	1	5	1	1	1	5	5	5	5	5	5	5	5	5	5	5	5	5	5	5	5	5	5	5	5	5	5	5	5	5	5	5	5	5	5	5	5	5	5	5	5	5
63	2023/11/2 17:10:51	147秒	微信	N/A	2	1	2	2	5	1	1	1	3	4	3	3	4	3	4	4	4	4	4	4	3	4	4	4	3	4	4	3	3	3	3	3	4	3	4	3	4	3	2	4	3	4	4	3	4
64	2023/11/2 17:18:58	79秒	微信	N/A	2	1	2	1	5	1	1	1	3	2	4	2	3	2	4	2	3	4	3	2	4	3	3	4	2	4	4	4	2	4	4	2	4	3	3	2	4	2	4	4	2	4	4	2	4
65	2023/11/2 17:20:26	68秒	微信	N/A	2	1	2	1	5	1	1	1	1	1	1	1	1	1	1	1	1	1	1	1	1	1	1	1	1	1	1	1	1	1	1	1	1	1	1	1	1	1	1	1	1	1	1	1	1
66	2023/11/2 17:20:32	73秒	微信	N/A	2	1	2	2	5	1	2	1	5	5	5	5	5	5	5	5	5	5	5	5	5	5	5	5	5	5	5	5	5	5	5	5	5	5	5	5	5	5	5	5	5	5	5	5	5
67	2023/11/2 17:24:58	66秒	微信	N/A	1	1	2	2	5	1	1	1	5	5	5	5	5	5	5	5	5	5	5	5	5	5	5	5	5	5	5	5	5	5	5	5	5	5	5	5	5	5	5	5	5	5	5	5	5
68	2023/11/2 17:30:06	155秒	微信	N/A	1	2	2	2	2	2	2	2	4	3	4	4	3	5	3	5	5	4	4	3	4	5	4	4	4	5	5	4	4	3	4	3	4	4	5	4	4	5	4	4	4	5	4	5	4
69	2023/11/2 18:11:26	156秒	微信	N/A	2	2	3	2	5	3	1	1	3	3	3	3	3	3	3	2	2	2	3	2	3	2	2	2	3	2	2	2	2	2	2	2	3	3	3	3	3	3	3	3	3	3	3	3	3
70	2023/11/2 18:48:33	148秒	微信	N/A	2	1	2	2	5	1	1	1	3	4	4	4	4	4	4	3	4	4	4	4	3	4	4	4	3	4	4	4	4	4	3	4	4	4	4	3	4	4	4	4	4	4	4	4	4
71	2023/11/2 19:42:27	207秒	微信	N/A	2	1	2	2	5	1	1	4	2	2	2	1	1	1	1	3	2	2	2	2	2	2	2	2	2	2	2	1	3	2	3	3	1	1	1	2	1	2	1	1	1	2	2	2	2
72	2023/11/2 20:11:02	92秒	微信	N/A	2	1	1	1	5	1	1	1	5	4	4	4	4	4	4	4	5	5	4	4	4	4	4	3	3	3	4	5	5	5	5	5	5	4	4	5	5	4	4	4	4	5	5	4	5
73	2023/11/2 20:39:37	146秒	微信	N/A	1	3	3	2	4	3	1	1	3	3	3	3	3	3	3	3	3	3	3	3	3	3	3	4	4	3	3	3	3	3	3	3	3	3	3	3	3	3	3	4	4	3	3	3	3
74	2023/11/2 20:47:52	180秒	微信	N/A	2	1	1	2	5	1	1	1	4	4	4	4	4	4	4	4	4	4	4	4	4	3	3	4	4	3	4	4	4	3	4	3	4	3	4	4	4	3	4	3	4	3	4	4	4
75	2023/11/2 21:06:31	113秒	微信	N/A	1	1	2	2	5	1	1	1	4	3	4	4	4	4	4	3	4	4	4	4	3	4	4	4	3	3	4	4	4	4	4	4	4	4	4	4	4	4	4	4	4	4	4	4	4
76	2023/11/2 22:19:18	129秒	微信	N/A	1	1	2	2	5	1	1	1	4	4	3	4	4	4	4	4	4	4	5	5	5	5	4	4	4	5	4	4	5	4	4	5	4	5	4	5	5	5	5	5	5	5	4	4	4
77	2023/11/2 22:34:45	293秒	微信	N/A	1	1	2	2	5	1	1	1	4	3	4	3	3	3	3	4	3	2	3	3	2	3	2	3	2	2	3	5	4	3	4	3	3	3	3	3	4	4	3	3	4	3	2	2	2
78	2023/11/2 22:35:14	120秒	微信	N/A	2	1	2	2	5	1	1	1	4	3	3	4	3	4	3	3	4	4	3	4	3	4	4	3	4	4	4	5	4	5	5	4	4	4	3	3	3	4	4	4	4	4	3	4	4
79	2023/11/2 22:38:27	102秒	微信	N/A	2	1	2	2	5	1	1	1	5	5	5	5	5	5	5	5	5	5	5	5	5	5	5	5	5	5	5	5	5	5	5	5	5	5	5	5	5	5	5	5	5	5	5	5	5
80	2023/11/2 22:57:30	84秒	微信	N/A	2	1	2	2	5	1	1	1	3	3	3	3	3	3	3	3	3	3	3	3	3	3	3	3	3	3	3	3	3	3	3	3	3	3	3	3	3	3	3	3	3	3	3	3	3
81	2023/11/2 22:58:12	573秒	微信	N/A	1	1	2	1	2	2	4	5	5	5	1	5	4	5	4	5	2	5	4	1	1	5	5	1	1	5	5	4	5	4	5	5	4	5	5	5	2	3	5	4	4	5	4	4	2
82	2023/11/2 23:03:37	154秒	微信	N/A	1	1	3	1	5	2	1	2	4	4	4	4	4	4	4	4	4	4	4	4	4	4	4	4	4	4	4	4	4	4	4	4	4	4	4	4	4	4	4	4	4	4	4	4	4
83	2023/11/2 23:05:33	75秒	微信	N/A	2	1	2	2	5	1	1	1	4	4	4	4	4	4	4	4	4	4	4	4	4	4	4	4	4	4	4	4	4	4	4	4	4	4	4	4	4	4	4	4	4	4	4	4	4
84	2023/11/2 23:07:51	226秒	微信	N/A	1	1	2	1	5	3	4	5	5	5	5	5	5	5	5	5	5	5	5	5	5	5	5	5	5	5	5	5	5	3	4	3	5	3	5	5	4	5	4	3	4	5	4	4	4
85	2023/11/2 23:28:11	116秒	微信	N/A	2	1	2	2	2	1	1	4	4	4	4	4	4	4	4	4	4	4	4	4	4	4	4	4	4	4	4	4	4	4	4	4	4	4	4	4	4	4	4	4	4	4	4	4	4
86	2023/11/2 23:42:46	222秒	手机提交	直接访问	2	1	2	1	5	2	1	5	5	5	5	5	5	5	5	5	5	5	5	5	5	5	5	5	5	5	5	4	4	3	3	3	2	2	4	4	4	4	4	4	4	4	4	4	4
87	2023/11/2 23:50:16	293秒	微信	N/A	1	1	2	1	5	1	1	1	5	5	5	5	5	5	5	5	5	5	5	5	5	5	5	5	5	5	5	3	3	3	3	3	2	3	3	3	3	3	3	3	3	3	3	3	3
88	2023/11/3 0:29:43	152秒	微信	N/A	1	1	2	1	5	1	1	1	4	2	3	5	5	5	5	5	5	4	3	4	4	4	4	2	4	3	5	4	4	3	3	3	2	2	2	4	3	3	4	4	5	3	4	4	4
89	2023/11/3 4:38:01	190秒	微信	N/A	1	5	2	1	4	4	2	2	1	1	1	1	1	1	1	1	1	1	1	1	1	1	1	1	1	1	1	2	2	2	2	2	2	2	2	2	2	2	2	2	2	2	2	2	2
90	2023/11/3 7:14:55	1117秒	微信	N/A	2	2	2	2	2	1	1	1	5	5	5	4	4	4	4	4	5	4	5	4	4	4	4	5	5	5	5	4	4	4	4	4	3	3	4	4	3	3	4	3	3	3	3	3	3
91	2023/11/3 9:00:10	1079秒	微信	N/A	2	1	2	2	5	1	2	3	4	4	4	4	4	4	4	4	4	4	5	4	5	5	5	5	5	5	5	4	4	4	3	4	3	4	3	4	4	4	4	4	4	4	4	4	4
92	2023/11/3 9:02:58	170秒	微信	N/A	1	1	2	1	5	1	4	5	5	5	5	5	5	5	5	5	5	5	5	5	5	5	5	5	5	5	5	5	5	5	5	5	5	5	5	5	5	5	5	5	5	5	5	5	5
93	2023/11/3 9:11:20	154秒	微信	N/A	1	4	1	1	2	1	1	2	3	3	3	3	4	4	4	4	4	3	3	3	3	3	3	3	2	3	3	3	3	2	3	1	3	3	3	3	3	3	3	3	3	3	3	3	3
94	2023/11/3 9:11:51	76秒	微信	N/A	1	2	1	2	5	1	1	1	5	5	5	5	5	5	5	5	5	5	5	5	5	5	5	5	5	5	5	5	5	5	5	5	5	5	5	5	5	5	5	5	5	5	5	5	5
95	2023/11/3 9:14:36	116秒	微信	N/A	1	2	3	1	3	4	4	5	3	3	3	3	3	3	3	3	3	3	3	3	3	3	3	3	3	3	3	3	3	3	3	3	3	3	3	3	3	3	3	3	3	3	3	3	3
96	2023/11/3 9:17:19	264秒	微信	N/A	1	2	1	1	1	1	1	1	4	4	4	4	4	4	4	4	4	4	4	4	4	4	4	4	4	4	4	4	4	4	4	4	4	4	4	4	4	4	4	4	4	4	4	4	4
97	2023/11/3 9:18:12	138秒	微信	N/A	1	3	1	2	5	1	1	1	3	3	3	3	3	3	3	3	3	3	3	3	3	3	3	3	1	3	3	3	3	3	3	3	3	3	3	3	3	3	3	3	3	3	3	3	3
98	2023/11/3 9:19:02	104秒	微信	N/A	1	2	1	1	1	2	1	1	4	4	4	4	4	4	4	4	4	4	4	4	4	4	4	4	4	4	4	4	4	4	4	4	4	3	4	4	4	4	4	3	4	4	4	3	4
99	2023/11/3 9:19:50	121秒	微信	N/A	1	2	1	1	1	1	1	1	1	1	1	1	1	1	1	1	1	3	3	3	3	3	3	3	3	3	3	3	3	3	3	3	3	3	3	3	3	3	3	3	3	3	3	3	3
100	2023/11/3 9:20:30	174秒	微信	N/A	2	2	1	1	5	1	1	1	5	5	5	5	5	5	5	5	5	5	5	5	5	5	5	5	5	5	5	5	5	5	5	5	5	5	5	5	5	5	5	5	5	5	5	5	5
101	2023/11/3 9:21:07	109秒	微信	N/A	1	2	2	1	5	1	1	1	5	5	5	5	5	5	5	5	5	5	5	5	5	5	5	5	5	5	5	5	5	5	5	5	5	5	5	5	5	5	5	5	5	5	5	5	5
102	2023/11/3 9:22:45	865秒	微信	N/A	1	2	1	1	2	2	1	1	5	5	5	5	5	5	5	5	5	4	4	3	3	3	4	4	3	3	4	4	2	2	3	2	2	2	2	4	4	4	3	3	3	4	3	3	3
103	2023/11/3 9:23:26	82秒	微信	N/A	1	2	1	1	2	1	1	1	3	3	3	3	3	3	3	3	3	3	3	3	3	3	3	3	3	3	3	3	3	3	3	3	3	3	3	3	3	3	3	3	3	3	3	3	3
104	2023/11/3 9:24:25	864秒	微信	N/A	1	2	1	1	3	1	1	1	4	4	4	5	4	4	4	4	4	5	5	5	5	5	5	5	5	5	5	2	4	4	4	2	2	2	3	3	2	2	2	1	2	1	2	3	2
105	2023/11/3 9:24:48	96秒	微信	N/A	1	2	2	2	2	4	1	1	5	5	5	5	5	5	5	5	5	4	4	4	4	4	4	4	4	4	4	4	4	4	4	4	4	4	4	4	4	4	4	4	4	4	4	4	4
106	2023/11/3 9:25:13	103秒	微信	N/A	1	2	1	1	1	2	1	1	5	5	5	5	5	5	5	5	5	5	5	5	5	5	5	5	5	5	5	5	5	5	5	5	5	5	5	5	5	5	5	5	5	5	5	5	5
107	2023/11/3 9:26:42	1873秒	微信	N/A	1	2	1	1	3	1	1	1	2	3	4	3	3	3	4	3	4	3	3	3	3	3	3	3	3	3	3	2	3	1	1	1	2	2	3	3	1	1	1	1	1	1	1	1	1
108	2023/11/3 9:27:50	129秒	微信	N/A	1	2	1	1	2	2	4	2	5	4	4	4	5	4	5	5	4	4	5	4	5	4	5	4	5	4	4	4	5	5	5	4	4	5	4	5	4	5	5	5	4	4	4	5	5
109	2023/11/3 9:28:23	112秒	微信	N/A	2	2	1	2	2	1	1	1	5	5	5	5	5	5	5	5	5	5	5	5	5	5	5	5	5	5	5	5	5	5	5	5	3	3	3	3	3	3	3	3	3	1	3	3	3
110	2023/11/3 9:30:40	159秒	微信	N/A	2	2	2	2	5	1	1	1	4	4	4	4	4	4	4	4	4	4	4	4	4	4	4	4	4	4	4	4	4	4	4	4	4	4	4	4	4	4	4	4	4	4	4	4	4
111	2023/11/3 9:30:41	150秒	微信	N/A	2	1	1	1	1	1	1	1	4	4	4	4	3	3	3	3	3	4	3	3	3	3	3	3	3	3	3	5	3	3	3	3	3	3	3	3	4	3	3	3	3	3	4	4	3
112	2023/11/3 9:31:03	130秒	微信	N/A	2	1	2	2	1	1	1	1	3	3	3	3	3	3	3	3	3	3	3	3	3	3	3	3	3	3	3	3	3	3	3	3	3	3	3	3	3	3	3	3	3	3	3	3	3
113	2023/11/3 9:31:10	230秒	微信	N/A	2	2	2	2	5	1	1	1	4	4	4	4	4	4	4	4	4	4	4	4	4	3	4	4	4	4	4	4	3	4	3	3	1	3	3	3	3	4	4	3	3	3	3	3	3
114	2023/11/3 9:31:27	134秒	微信	N/A	1	2	1	1	2	1	2	2	2	2	3	3	2	2	3	2	2	2	2	2	2	2	3	3	3	3	3	4	4	3	3	3	3	3	4	4	3	3	3	2	3	2	3	3	3
115	2023/11/3 9:32:15	204秒	链接	直接访问	1	2	2	1	5	1	1	1	2	1	1	4	5	4	5	4	2	4	4	3	3	3	3	4	4	4	4	4	3	3	4	3	3	2	2	2	3	3	3	3	3	3	2	2	2
116	2023/11/3 9:32:30	130秒	微信	N/A	1	3	1	1	2	1	1	1	1	1	1	1	1	1	1	1	1	1	1	1	1	1	1	1	1	1	1	1	1	1	1	1	1	1	1	1	1	1	1	1	1	1	1	1	1
117	2023/11/3 9:33:54	147秒	微信	N/A	2	2	2	2	2	2	1	1	5	5	5	5	5	5	5	5	5	5	5	5	5	5	5	5	5	5	5	5	5	5	5	4	5	5	5	5	4	4	4	4	4	4	4	4	4
118	2023/11/3 9:34:36	238秒	微信	N/A	2	2	3	2	2	3	2	2	3	3	2	2	3	3	4	4	3	4	4	3	4	4	4	4	4	4	4	3	4	3	4	3	2	3	3	4	3	4	4	3	3	3	3	3	3
119	2023/11/3 9:34:44	159秒	微信	N/A	1	3	1	1	1	2	1	1	3	4	3	5	4	4	4	4	2	3	3	3	3	3	3	3	3	3	3	3	3	3	3	3	4	3	3	3	3	3	3	4	3	3	3	3	2
120	2023/11/3 9:37:17	99秒	微信	N/A	1	2	1	1	2	1	1	1	2	1	3	2	1	3	2	2	3	2	1	2	2	3	2	1	2	3	3	2	2	2	3	3	2	2	3	2	2	3	3	2	2	2	2	2	2
121	2023/11/3 9:37:19	515秒	微信	N/A	1	2	2	1	2	4	4	5	5	5	5	3	3	3	5	3	5	5	5	3	5	5	3	5	5	5	3	4	4	3	3	2	3	4	3	3	5	5	4	3	3	3	4	4	4
122	2023/11/3 9:39:44	263秒	微信	N/A	2	2	1	2	5	1	1	1	3	4	4	4	4	5	5	5	5	5	5	5	3	3	4	4	4	4	4	4	4	4	4	4	4	4	4	4	4	4	4	3	3	4	4	4	4
123	2023/11/3 9:40:43	135秒	微信	N/A	2	2	1	2	2	2	1	2	4	4	4	4	5	4	4	4	4	4	4	4	4	4	4	4	4	4	4	4	4	4	4	4	4	4	4	4	4	4	4	4	4	4	4	4	4
124	2023/11/3 9:41:48	106秒	微信	N/A	1	3	1	1	3	3	1	1	2	2	2	2	2	3	3	4	2	2	3	1	3	4	4	2	2	4	3	4	2	4	2	2	3	3	2	3	2	3	2	3	3	2	2	3	2
125	2023/11/3 9:45:08	104秒	微信	N/A	1	3	1	1	1	1	1	1	5	5	5	5	5	5	5	5	5	5	5	5	5	5	5	5	5	5	5	5	5	5	5	5	5	5	5	5	5	5	5	5	5	5	5	5	5
126	2023/11/3 9:51:20	113秒	微信	N/A	1	3	1	1	3	4	2	1	3	3	3	3	3	3	3	3	3	3	3	3	3	3	3	3	3	3	3	3	3	3	3	3	3	3	3	3	3	3	3	3	3	3	3	3	3
127	2023/11/3 9:53:20	86秒	微信	N/A	2	2	1	1	1	1	1	1	3	3	3	3	3	3	3	3	3	3	3	3	3	3	3	3	3	3	3	3	3	3	3	3	3	3	3	3	3	3	3	3	3	3	3	3	3
128	2023/11/3 9:58:44	99秒	微信	N/A	1	3	1	1	1	1	1	1	3	3	3	3	3	3	3	3	3	3	3	3	3	3	3	3	3	3	3	3	3	3	3	3	3	3	3	3	3	3	3	3	3	3	3	3	3
129	2023/11/3 10:00:13	723秒	微信	N/A	1	5	3	2	4	4	1	1	2	2	1	1	1	1	4	2	2	3	3	3	3	3	3	3	3	3	3	3	4	4	4	3	3	3	4	3	4	4	4	1	1	3	1	3	1
130	2023/11/3 10:01:05	82秒	微信	N/A	1	2	1	1	2	1	1	1	3	3	3	3	3	3	3	3	3	3	3	3	3	3	3	3	3	3	3	3	3	3	3	3	3	3	3	3	3	3	3	3	3	3	3	3	3
131	2023/11/3 10:09:47	134秒	微信	N/A	1	1	1	1	4	2	2	3	5	5	5	5	5	5	5	5	5	5	5	5	5	5	5	5	5	5	5	5	5	5	5	5	5	5	5	5	5	5	5	5	5	5	5	5	5
132	2023/11/3 10:10:23	110秒	微信	N/A	2	1	1	2	5	1	2	2	5	5	5	5	5	5	5	5	5	5	5	5	5	5	5	5	5	5	5	5	5	5	5	5	5	5	5	5	5	5	5	5	5	5	5	5	5
133	2023/11/3 10:12:19	117秒	微信	N/A	2	1	1	1	2	1	1	1	5	4	4	4	5	5	5	5	5	5	5	5	5	5	5	5	5	5	5	5	5	5	5	4	5	5	5	5	4	3	3	4	4	4	4	5	5
134	2023/11/3 10:13:03	83秒	微信	N/A	1	2	1	1	1	1	1	1	5	5	5	5	5	5	5	5	5	5	5	5	5	5	5	5	5	5	5	5	5	5	5	5	5	5	5	5	5	5	5	5	5	5	5	5	5
135	2023/11/3 10:15:33	152秒	微信	N/A	1	3	1	1	1	1	1	1	3	3	3	3	3	3	3	3	3	3	3	3	3	3	3	3	3	3	3	3	3	3	3	3	3	3	3	3	3	3	3	3	3	3	3	3	3
136	2023/11/3 10:17:17	115秒	微信	N/A	1	1	2	2	1	1	1	1	1	1	1	1	1	1	1	1	1	1	1	1	1	1	1	1	1	1	1	1	1	1	1	1	1	1	1	1	1	1	1	1	1	1	1	1	1
137	2023/11/3 10:30:24	110秒	微信	N/A	2	1	1	2	2	1	1	1	4	4	4	4	4	4	4	4	4	4	4	4	4	4	4	4	4	4	4	4	4	4	4	4	4	4	4	4	4	4	4	4	4	4	4	4	4
138	2023/11/3 10:30:36	195秒	微信	N/A	2	3	2	1	2	1	1	1	4	4	4	3	3	3	4	3	3	4	3	3	3	3	4	3	3	3	3	2	4	3	2	1	3	2	2	2	3	2	2	2	2	2	2	2	2
139	2023/11/3 10:32:36	91秒	微信	N/A	2	2	2	2	1	1	1	1	2	2	2	2	3	3	3	3	3	3	3	3	3	3	3	3	3	3	3	3	3	3	3	3	3	3	3	3	3	3	3	3	3	3	3	3	3
140	2023/11/3 10:34:34	171秒	微信	N/A	1	2	2	2	3	4	4	5	4	5	5	5	4	4	5	5	5	5	5	4	5	4	5	5	4	4	4	4	5	4	5	4	5	5	5	5	5	4	5	5	5	4	4	4	4
141	2023/11/3 10:39:29	1580秒	微信	N/A	1	2	2	2	2	2	2	1	4	3	2	4	5	5	4	4	4	4	5	4	4	4	4	4	4	4	4	4	3	2	3	2	1	1	1	2	2	2	3	1	1	1	2	2	1
142	2023/11/3 10:46:08	146秒	微信	N/A	2	1	2	1	5	1	1	1	3	4	3	3	4	4	4	4	4	4	4	4	5	4	4	4	3	4	4	2	4	3	3	3	3	3	3	3	3	3	3	3	4	3	4	3	4
143	2023/11/3 10:47:07	100秒	微信	N/A	1	1	2	2	5	1	1	1	1	1	1	1	1	4	4	4	5	4	4	4	3	3	3	3	3	3	3	1	1	1	1	1	3	3	3	3	4	4	4	3	3	3	4	3	3
144	2023/11/3 10:48:22	452秒	微信	N/A	1	4	1	1	3	2	1	1	1	2	2	5	4	4	3	3	2	3	3	3	3	3	2	3	3	3	3	1	1	1	1	1	1	1	1	1	1	1	1	1	1	1	1	1	1
145	2023/11/3 10:48:57	215秒	微信	N/A	1	1	2	2	5	1	1	1	4	2	4	2	3	4	2	4	2	2	4	3	4	2	2	4	3	4	2	3	3	2	4	2	2	2	3	2	2	4	2	3	4	2	3	3	4
146	2023/11/3 10:49:49	133秒	微信	N/A	2	1	3	2	4	4	4	5	5	5	5	5	5	5	5	5	5	5	5	5	5	5	5	5	5	5	5	5	5	5	5	5	5	5	5	5	5	5	5	5	5	5	5	5	5
147	2023/11/3 10:49:56	106秒	微信	N/A	1	1	2	2	5	1	1	1	4	4	4	4	4	4	4	4	4	4	4	4	4	4	4	4	4	4	4	4	4	4	4	4	3	3	3	3	3	3	3	3	3	3	2	2	2
148	2023/11/3 10:50:07	104秒	微信	N/A	2	1	2	1	5	1	2	2	1	1	1	1	1	1	1	1	1	1	1	1	1	1	2	2	2	2	2	2	2	2	2	2	2	2	2	2	2	2	2	2	2	2	2	2	2
149	2023/11/3 10:50:46	96秒	微信	N/A	1	2	2	2	2	1	1	1	4	4	4	4	5	4	3	3	3	4	4	4	4	4	4	4	4	4	4	4	4	4	4	4	4	4	4	4	4	4	4	4	4	4	4	4	4
150	2023/11/3 10:50:57	91秒	微信	N/A	2	1	2	1	5	2	1	1	4	4	4	4	4	4	4	4	4	4	4	4	4	4	4	4	4	4	4	4	4	4	4	4	4	4	4	4	4	4	4	4	4	4	4	4	4
151	2023/11/3 10:51:01	440秒	微信	N/A	1	1	2	1	5	2	4	4	4	5	5	5	5	4	4	5	5	5	5	5	5	5	4	5	5	5	4	4	5	4	4	4	5	5	5	4	5	4	4	4	3	4	4	5	4
152	2023/11/3 10:52:56	454秒	微信	N/A	1	1	2	1	5	1	1	1	2	4	5	5	3	5	5	4	5	3	3	2	2	2	2	3	3	3	3	4	2	4	1	4	2	2	2	2	3	3	3	2	2	2	2	2	2
153	2023/11/3 10:55:02	135秒	微信	N/A	2	1	2	2	5	1	1	1	5	5	5	5	5	5	5	5	5	5	5	5	5	5	5	5	5	5	5	5	5	5	5	5	5	5	5	5	5	5	5	5	5	5	5	5	5
154	2023/11/3 10:55:36	158秒	微信	N/A	2	1	2	2	5	1	1	1	4	4	4	4	4	5	5	5	5	3	3	3	3	2	3	2	2	2	2	2	2	3	2	2	3	3	3	3	2	2	2	2	2	2	2	2	2
155	2023/11/3 10:56:03	626秒	微信	N/A	1	1	2	1	5	2	4	5	2	3	3	2	4	4	3	3	2	1	2	1	2	2	3	2	3	2	2	4	4	3	3	4	2	3	3	3	3	4	3	1	2	4	3	3	2
156	2023/11/3 10:59:07	183秒	微信	N/A	1	1	2	1	5	2	3	5	5	5	5	4	4	4	4	5	5	5	5	5	4	5	5	5	5	5	5	4	5	5	5	5	5	5	5	5	5	4	5	5	5	5	5	5	5
157	2023/11/3 11:00:35	383秒	微信	N/A	2	1	2	1	5	1	2	1	2	3	3	2	2	2	4	4	3	3	3	2	2	2	3	3	4	2	2	3	3	2	3	3	2	2	2	3	3	3	2	2	2	3	3	3	2
158	2023/11/3 11:00:39	100秒	微信	N/A	1	1	2	2	5	1	2	4	5	5	5	5	5	4	4	5	3	3	4	4	3	3	3	4	3	3	3	3	3	3	3	3	4	5	2	1	2	4	3	2	4	3	3	4	3
159	2023/11/3 11:05:42	151秒	微信	N/A	1	3	1	1	3	1	1	1	1	1	1	1	1	1	1	1	1	1	1	1	1	1	1	1	1	1	1	1	1	1	1	1	1	1	1	1	1	1	1	1	1	1	1	1	1
160	2023/11/3 11:09:01	254秒	微信	N/A	1	1	3	2	5	2	1	1	3	3	3	4	3	4	4	4	4	4	5	4	4	4	4	4	4	3	4	1	5	4	5	3	2	3	3	3	3	2	2	2	2	1	2	2	1
161	2023/11/3 11:09:58	194秒	微信	N/A	2	2	1	2	1	1	1	2	4	4	3	4	3	3	4	4	3	3	3	3	4	4	4	3	4	3	4	3	3	3	3	3	3	4	4	4	4	3	4	3	3	4	3	3	3
162	2023/11/3 11:15:39	391秒	微信	N/A	1	1	2	1	5	2	4	2	5	5	4	5	5	5	5	5	5	5	5	5	5	5	5	5	5	5	5	5	5	4	5	5	3	3	5	5	4	4	4	4	4	4	4	4	4
163	2023/11/3 11:20:16	284秒	微信	N/A	1	3	2	2	2	1	1	1	2	2	2	1	3	3	2	2	2	2	2	2	2	2	2	3	3	3	3	1	1	1	1	1	1	3	1	1	1	1	2	1	1	2	1	1	1
164	2023/11/3 11:26:06	231秒	微信	N/A	1	1	2	1	5	1	1	1	3	3	3	2	3	2	3	3	4	4	4	3	4	3	2	2	2	2	2	4	3	4	3	4	2	2	2	2	3	2	2	2	2	3	2	2	2
165	2023/11/3 11:26:53	153秒	微信	N/A	1	2	1	1	1	1	1	1	4	4	4	4	4	4	4	4	4	4	4	4	4	4	4	4	4	4	4	4	4	4	4	4	4	4	4	4	4	4	4	4	4	4	4	4	4
166	2023/11/3 11:43:15	78秒	微信	N/A	1	1	2	2	5	1	1	1	2	2	2	2	2	2	2	2	2	2	2	2	2	2	2	2	2	2	2	2	2	2	2	2	2	2	2	2	2	2	2	2	2	2	2	2	2
167	2023/11/3 12:09:32	94秒	微信	N/A	1	2	1	1	2	1	1	1	3	3	3	3	3	3	3	3	3	3	3	3	3	3	3	3	3	3	3	3	3	3	3	3	3	3	3	3	3	3	3	3	3	3	3	3	3
168	2023/11/3 12:18:56	104秒	微信	N/A	1	1	3	2	5	1	1	1	3	4	3	3	4	3	4	3	2	3	3	4	2	4	2	4	2	3	4	4	3	3	4	3	3	3	3	3	3	4	4	3	3	2	2	2	4
169	2023/11/3 12:19:45	121秒	微信	N/A	2	1	2	1	1	1	2	2	4	4	4	4	3	3	3	3	3	4	3	4	4	3	4	3	4	3	4	3	4	3	4	3	3	3	3	3	4	3	4	3	3	3	4	3	3
170	2023/11/3 12:21:01	162秒	微信	N/A	1	2	3	2	3	4	1	1	4	3	4	5	3	3	3	3	3	4	4	4	4	3	5	4	3	5	4	2	5	4	4	3	3	3	3	4	2	3	3	2	2	2	3	3	3
171	2023/11/3 12:22:22	666秒	微信	N/A	1	2	1	2	2	1	1	1	1	1	1	1	1	1	1	1	1	2	2	2	2	2	2	2	2	2	2	2	2	2	2	2	2	2	2	2	2	2	2	2	2	2	2	2	2
172	2023/11/3 12:23:22	161秒	微信	N/A	2	1	2	1	1	1	2	4	5	5	5	5	5	5	5	5	5	5	5	5	5	5	5	5	5	5	5	5	5	5	5	5	3	4	5	5	4	4	4	4	4	5	5	5	5
173	2023/11/3 12:31:29	397秒	微信	N/A	1	1	2	1	2	1	4	5	5	4	4	2	1	3	3	4	3	3	3	1	3	3	3	3	3	3	3	4	4	1	1	1	1	1	1	1	3	3	3	2	3	3	3	3	3
174	2023/11/3 12:32:59	358秒	微信	N/A	2	1	2	1	5	1	3	1	4	4	4	4	5	4	4	4	4	4	5	4	5	5	4	4	5	4	4	3	4	3	4	4	3	3	4	4	4	4	3	3	2	3	2	2	2
175	2023/11/3 12:33:55	497秒	微信	N/A	2	1	2	1	5	2	4	1	3	3	3	3	4	3	4	5	4	4	4	3	3	3	4	3	3	4	4	3	4	3	4	3	3	3	4	3	4	4	3	3	3	3	3	3	3
176	2023/11/3 12:37:37	265秒	微信	N/A	2	1	2	2	1	1	1	1	3	4	5	4	4	4	4	4	3	1	2	2	2	2	2	2	2	2	2	3	4	4	4	4	1	1	2	2	1	3	2	2	2	3	2	2	2
177	2023/11/3 12:41:09	219秒	微信	N/A	2	1	2	1	5	2	1	3	4	4	4	5	4	4	4	4	4	4	4	4	4	4	4	4	4	4	4	3	3	3	3	3	3	3	3	3	2	2	2	2	2	3	2	2	3
178	2023/11/3 12:47:50	85秒	微信	N/A	1	2	3	1	1	1	1	1	3	3	3	3	3	3	2	2	3	3	2	3	3	3	3	2	4	3	3	3	3	3	2	3	3	3	3	3	3	3	4	3	3	3	4	3	3
179	2023/11/3 12:49:27	105秒	微信	N/A	2	1	2	1	5	2	2	5	5	5	5	5	5	5	5	5	5	5	5	5	5	5	5	5	5	5	5	4	4	2	1	4	2	2	2	2	2	2	2	2	2	2	2	2	2
180	2023/11/3 12:51:56	237秒	手机提交	直接访问	1	4	2	2	3	1	1	1	2	2	2	3	2	3	3	4	3	3	3	3	3	3	2	2	2	2	3	3	2	3	2	2	3	3	3	3	2	2	2	2	2	2	2	2	3
181	2023/11/3 12:53:50	110秒	微信	N/A	2	1	2	1	5	1	2	2	5	5	5	5	5	5	5	5	5	5	5	5	5	5	5	5	5	5	5	4	4	4	4	4	4	4	4	4	4	4	4	4	4	4	4	4	4
182	2023/11/3 12:54:57	213秒	手机提交	直接访问	1	3	3	2	2	1	1	1	2	2	3	3	2	2	2	2	2	2	2	2	2	3	2	2	3	2	2	3	4	2	4	3	1	2	2	3	1	2	1	1	1	2	1	1	2
183	2023/11/3 12:56:39	230秒	微信	N/A	1	2	3	2	1	3	4	3	5	4	4	2	2	2	2	2	2	4	4	4	4	4	4	4	4	4	4	4	4	4	4	4	4	4	4	4	3	3	3	2	2	4	4	3	3
184	2023/11/3 12:57:21	85秒	微信	N/A	1	2	1	2	5	1	1	1	4	4	4	4	4	4	4	4	4	4	4	4	4	4	4	4	4	4	4	4	4	4	4	4	4	4	4	4	4	4	4	4	4	4	4	4	4
185	2023/11/3 12:58:17	67秒	微信	N/A	1	1	2	1	5	2	4	5	3	3	3	3	3	3	3	3	3	3	3	3	3	3	3	3	3	3	3	3	3	3	3	3	3	3	3	3	3	3	3	3	3	3	3	3	3
186	2023/11/3 12:59:46	155秒	微信	N/A	1	1	1	2	1	1	4	2	3	3	3	3	3	3	3	3	3	4	4	4	4	4	3	3	3	3	3	3	3	3	3	3	4	4	4	4	3	4	4	3	4	3	3	3	3
187	2023/11/3 13:00:03	179秒	手机提交	直接访问	1	3	2	2	2	1	1	1	3	3	3	2	3	3	3	3	3	3	3	3	3	2	3	3	3	3	3	3	3	3	3	2	2	3	3	3	3	3	3	2	2	2	3	3	3
188	2023/11/3 13:00:50	669秒	微信	N/A	2	1	1	1	5	1	1	1	3	3	2	4	4	4	4	2	3	3	4	2	3	4	4	3	2	3	3	3	2	2	3	2	1	1	2	2	2	2	3	3	3	3	3	3	3
189	2023/11/3 13:09:04	539秒	手机提交	直接访问	2	2	2	2	2	2	1	1	4	4	4	4	5	4	3	5	5	3	3	4	4	4	4	5	3	4	5	1	5	2	3	3	1	2	2	3	2	1	2	1	1	1	2	2	2
190	2023/11/3 13:09:26	150秒	微信	N/A	2	1	2	1	5	2	2	3	5	5	5	5	5	5	5	5	5	5	5	5	5	5	5	5	5	5	5	5	5	5	5	5	5	5	5	5	5	5	5	5	5	5	5	5	5
191	2023/11/3 13:14:10	288秒	微信	N/A	1	1	2	2	5	1	1	1	5	4	3	4	5	5	5	4	5	4	5	4	5	5	5	5	5	5	5	4	3	3	4	4	2	4	3	4	3	4	4	3	3	4	4	4	3
192	2023/11/3 13:23:55	864秒	微信	N/A	1	5	3	2	4	4	4	1	4	4	4	4	4	3	4	4	4	3	4	3	2	2	4	3	3	2	3	3	4	3	3	2	2	3	4	3	2	3	2	2	2	3	2	2	2
193	2023/11/3 13:24:14	71秒	微信	N/A	2	1	2	2	5	1	1	1	4	4	4	4	4	4	4	4	4	4	4	4	4	4	4	4	4	4	4	4	4	4	4	4	4	4	4	4	4	4	4	4	4	4	4	4	4
194	2023/11/3 13:24:35	81秒	微信	N/A	1	1	2	2	5	1	1	1	5	5	5	5	5	5	5	5	5	5	5	5	5	5	5	5	5	5	5	5	5	5	5	5	5	5	5	5	5	5	5	5	5	5	5	5	5
195	2023/11/3 13:25:47	87秒	微信	N/A	1	1	2	1	5	1	1	1	3	2	3	2	3	3	4	3	3	4	3	4	3	4	3	4	3	2	3	3	2	3	4	3	3	2	4	3	3	3	4	2	3	3	4	3	3
196	2023/11/3 13:27:58	112秒	微信	N/A	1	1	2	1	5	1	1	1	3	3	3	3	3	3	2	2	2	3	4	3	4	3	2	3	4	4	3	3	3	4	3	3	2	3	4	3	3	4	3	4	4	3	3	4	3
197	2023/11/3 13:37:21	79秒	微信	N/A	1	1	2	1	5	1	1	2	4	4	3	4	4	4	4	4	4	4	4	4	4	4	4	4	4	4	4	4	4	4	4	4	4	4	4	4	3	3	3	3	3	3	4	3	4
198	2023/11/3 13:40:24	91秒	微信	N/A	1	1	2	1	5	1	1	2	3	3	3	4	4	4	4	3	4	3	4	4	4	4	4	4	3	4	3	4	4	3	4	3	4	3	4	4	4	3	4	4	4	4	4	3	4
199	2023/11/3 13:41:54	130秒	微信	N/A	2	2	2	2	2	1	1	1	3	3	3	3	3	3	3	3	3	3	3	3	3	3	3	3	3	3	3	3	3	3	3	3	3	3	3	3	3	3	3	3	3	3	3	3	3
200	2023/11/3 13:47:26	707秒	手机提交	直接访问	2	3	2	2	2	1	1	1	1	1	1	1	1	1	1	1	1	1	1	1	1	1	3	3	3	3	3	1	1	1	1	1	1	1	1	1	1	1	1	1	1	1	1	1	1
201	2023/11/3 14:09:01	75秒	微信	N/A	2	1	2	2	5	1	1	1	4	4	3	3	4	3	3	4	4	3	3	4	4	4	3	3	4	4	4	3	4	4	4	4	3	4	4	4	4	4	3	4	4	4	4	3	3
202	2023/11/3 14:13:14	251秒	微信	N/A	2	1	2	2	5	1	1	1	3	4	3	4	4	4	3	4	3	4	3	4	3	3	3	3	4	4	4	2	4	3	4	2	4	2	3	3	4	4	3	3	3	3	4	3	3
203	2023/11/3 14:16:07	103秒	微信	N/A	1	1	2	2	5	1	1	1	1	1	1	1	1	1	1	1	1	1	1	1	1	1	1	1	1	1	1	1	1	1	1	1	1	1	1	1	1	1	3	1	4	3	2	3	2
204	2023/11/3 14:17:19	110秒	微信	N/A	1	1	2	2	5	1	1	1	3	1	1	1	3	3	3	3	3	1	1	1	1	1	1	1	1	1	1	1	1	1	1	1	1	1	1	1	1	1	1	1	1	1	1	1	1
205	2023/11/3 14:17:59	135秒	微信	N/A	1	1	2	2	5	1	1	1	5	5	5	5	5	5	5	5	5	5	5	5	5	5	5	5	5	5	5	5	5	5	5	5	5	5	5	5	5	5	5	5	5	5	5	5	5
206	2023/11/3 14:27:31	168秒	手机提交	直接访问	1	4	2	2	4	1	1	1	2	2	2	2	2	2	2	2	2	2	2	2	3	2	3	3	3	3	3	3	3	3	3	3	3	3	3	3	2	2	2	2	2	2	2	2	2
207	2023/11/3 14:31:15	382秒	微信	N/A	2	2	1	2	1	1	1	1	5	5	5	5	5	5	5	3	3	5	5	5	5	5	4	5	4	5	5	3	3	3	3	3	3	3	3	3	3	3	3	3	3	3	3	3	3
208	2023/11/3 14:31:35	109秒	微信	N/A	2	1	2	2	3	3	2	2	4	4	4	4	4	4	4	4	4	4	4	4	4	4	4	4	4	4	4	4	4	4	4	4	4	4	4	4	4	4	4	4	4	4	4	4	4
209	2023/11/3 14:33:06	106秒	微信	N/A	2	1	2	2	5	1	1	1	5	5	5	5	5	5	5	5	5	5	5	5	4	5	5	5	5	5	5	5	5	5	5	5	5	5	5	5	4	4	5	5	4	5	4	5	5
210	2023/11/3 14:43:37	491秒	链接	直接访问	1	4	2	2	2	3	1	1	2	2	2	3	2	2	2	2	2	1	1	1	1	1	1	1	1	1	1	1	3	2	3	1	1	2	1	2	1	1	1	1	1	1	1	1	1
211	2023/11/3 14:45:43	145秒	微信	N/A	2	1	2	1	5	1	3	5	5	5	5	5	5	5	5	5	5	5	5	5	5	5	5	5	5	5	5	4	4	4	4	4	3	3	4	4	4	4	4	3	3	3	4	4	4
212	2023/11/3 14:57:34	131秒	微信	N/A	1	2	1	1	1	1	1	1	3	3	3	3	3	3	3	3	3	3	3	3	3	3	3	3	3	3	3	3	3	3	3	3	3	3	3	3	3	3	3	3	3	3	3	3	3
213	2023/11/3 14:58:54	110秒	微信	N/A	1	2	2	2	2	1	1	1	2	3	2	3	2	2	3	2	3	3	2	3	2	3	3	1	1	2	2	1	1	4	3	3	4	3	3	4	3	3	4	3	3	4	4	3	3
214	2023/11/3 15:00:44	85秒	手机提交	直接访问	2	2	2	1	3	2	2	3	3	2	3	2	3	3	2	3	3	3	2	3	3	3	3	2	1	3	3	3	2	1	3	3	3	2	1	2	2	2	1	2	2	2	2	1	2
215	2023/11/3 15:06:14	86秒	微信	N/A	2	2	3	2	3	2	2	2	1	2	2	3	3	2	2	3	4	4	3	3	4	3	5	4	3	2	1	1	2	3	4	5	5	4	3	2	2	3	4	5	4	3	4	3	2
216	2023/11/3 15:13:35	250秒	微信	N/A	1	1	1	1	5	1	1	1	3	3	3	3	3	3	3	3	3	3	3	3	3	3	3	3	3	3	3	3	3	3	3	3	3	3	3	3	3	3	3	3	3	3	3	3	3
217	2023/11/3 15:13:57	325秒	微信	N/A	2	3	2	2	3	1	1	1	2	3	3	3	3	3	3	3	3	3	3	3	3	3	3	3	3	3	3	2	2	2	2	2	2	2	2	2	2	2	2	2	2	2	2	2	2
218	2023/11/3 15:14:05	118秒	微信	N/A	2	1	2	2	1	2	2	3	3	4	3	4	3	2	4	3	3	3	4	4	3	3	3	3	4	3	3	4	3	3	5	3	3	4	5	3	4	5	3	4	4	3	4	3	5
219	2023/11/3 15:15:53	98秒	手机提交	直接访问	2	1	3	1	3	3	3	4	4	5	3	5	3	5	3	5	3	4	3	4	2	4	4	3	3	4	3	4	3	4	4	4	4	3	4	4	3	4	3	3	4	4	3	3	4
220	2023/11/3 15:18:47	123秒	微信	N/A	1	1	1	1	1	1	1	1	4	4	3	5	5	5	5	5	5	4	4	4	4	4	4	4	4	4	4	4	5	4	5	4	4	5	4	5	4	5	4	4	4	4	4	3	4
221	2023/11/3 15:19:23	162秒	微信	N/A	2	1	1	2	2	2	1	1	3	3	4	4	5	4	4	5	4	5	5	5	5	5	5	5	5	5	5	4	3	4	4	4	4	3	4	3	4	3	4	4	3	4	4	3	4
222	2023/11/3 15:20:36	103秒	微信	N/A	1	2	3	1	3	1	4	1	3	3	2	2	3	3	3	2	2	3	3	3	3	4	2	3	2	4	2	2	4	3	2	1	3	1	3	2	3	2	3	3	3	3	3	3	3
223	2023/11/3 15:21:33	100秒	微信	N/A	1	2	1	1	2	1	1	1	1	1	1	1	1	1	1	1	1	1	1	1	1	1	1	1	1	1	1	1	1	1	1	1	1	1	1	1	1	1	1	1	1	1	1	1	1
224	2023/11/3 15:34:03	89秒	微信	N/A	1	1	2	2	5	1	1	1	3	4	3	2	4	2	3	2	4	4	4	4	4	4	4	4	4	4	4	4	4	4	4	4	4	4	4	4	4	3	3	2	3	4	3	2	2
225	2023/11/3 15:48:08	446秒	手机提交	直接访问	2	2	1	1	1	1	1	1	4	4	3	5	4	4	4	4	3	4	3	2	3	3	3	3	2	3	3	1	2	1	1	1	2	3	3	2	2	2	1	1	1	1	2	2	1
226	2023/11/3 15:50:04	62秒	微信	N/A	2	1	1	2	1	1	1	1	3	3	3	3	3	3	3	3	3	3	3	3	3	3	3	3	3	3	3	3	3	3	3	3	3	3	3	3	3	3	3	3	3	3	3	3	3
227	2023/11/3 15:58:42	231秒	微信	N/A	1	1	1	1	1	1	1	2	4	3	4	4	3	5	5	4	4	5	4	4	3	2	4	4	3	5	4	3	4	3	4	3	2	3	4	4	4	4	2	3	4	3	3	3	3
228	2023/11/3 16:01:36	84秒	手机提交	直接访问	2	1	2	2	5	1	1	1	3	3	3	3	3	3	3	3	3	3	3	3	3	3	3	3	3	3	3	3	3	3	3	3	3	3	3	3	3	3	3	3	3	3	3	3	3
229	2023/11/3 16:04:09	64秒	手机提交	直接访问	1	1	1	2	5	1	1	1	3	3	3	3	3	3	3	3	3	3	3	3	3	3	3	3	3	3	3	3	3	3	3	3	3	3	3	3	3	3	3	3	3	3	3	3	3
230	2023/11/3 16:10:24	305秒	手机提交	直接访问	2	1	2	2	5	1	1	1	4	4	3	4	4	3	4	3	3	4	3	3	3	3	3	3	3	3	3	3	4	3	3	3	4	3	3	4	3	4	3	4	3	4	3	4	3
231	2023/11/3 16:14:02	177秒	手机提交	直接访问	2	1	2	1	5	1	1	1	4	3	3	3	3	3	3	3	3	4	2	3	4	2	3	3	4	2	2	3	4	3	3	3	4	3	3	3	4	3	2	3	3	3	3	3	3
232	2023/11/3 16:18:23	83秒	微信	N/A	2	1	1	2	1	1	1	1	5	5	5	5	5	5	5	5	5	5	5	5	5	5	5	5	5	5	5	5	5	5	5	5	5	5	5	5	5	5	5	5	5	5	5	5	5
233	2023/11/3 16:21:47	104秒	手机提交	直接访问	2	1	2	2	5	1	1	1	1	1	1	1	1	2	2	2	2	3	3	3	3	3	3	3	3	3	3	1	2	1	1	1	1	1	1	1	1	1	1	1	1	1	1	1	1
234	2023/11/3 16:30:19	175秒	微信	N/A	1	1	1	1	1	1	1	1	5	5	5	5	5	5	5	5	5	5	5	5	5	5	5	5	5	5	5	5	5	5	5	5	5	5	5	5	5	5	5	5	5	5	5	5	5
235	2023/11/3 17:01:49	99秒	微信	N/A	1	2	2	2	1	1	1	1	1	4	3	4	2	3	4	3	2	4	4	2	5	3	5	4	3	3	4	4	3	3	4	2	3	2	2	3	3	1	3	3	3	2	3	2	2
236	2023/11/3 17:03:37	121秒	手机提交	直接访问	2	1	2	2	5	1	1	1	4	3	4	3	3	3	3	3	3	3	3	3	3	3	2	3	3	3	3	4	4	3	4	2	3	4	2	4	3	3	3	3	3	3	2	2	3
237	2023/11/3 17:05:38	115秒	微信	N/A	1	1	1	1	5	1	1	5	5	5	5	5	5	5	5	5	5	5	5	5	5	5	5	5	5	5	5	5	5	5	5	5	5	5	5	5	5	5	5	5	5	5	5	5	5
238	2023/11/3 18:05:52	408秒	手机提交	直接访问	1	2	2	1	4	4	4	2	4	3	4	3	4	4	4	4	4	4	4	4	4	4	4	4	3	4	4	4	4	4	3	4	4	4	3	4	4	4	3	4	4	4	4	4	4
239	2023/11/3 18:22:39	103秒	微信	N/A	1	2	2	1	2	1	1	1	4	4	4	4	4	4	4	4	4	4	4	4	4	4	4	4	4	4	4	3	3	3	3	3	3	3	3	3	3	3	3	3	3	3	4	4	3
240	2023/11/3 18:50:13	83秒	微信	N/A	1	2	3	1	4	4	4	5	5	4	5	5	5	5	5	5	5	5	4	4	5	5	5	4	5	5	5	5	4	4	4	4	4	4	4	4	4	4	4	5	5	5	5	5	5
241	2023/11/3 20:38:45	135秒	微信	N/A	1	1	2	2	5	1	1	1	2	2	2	2	2	2	2	2	2	3	2	2	2	3	3	3	3	3	3	3	3	3	3	3	2	2	2	2	2	3	3	2	3	3	2	2	2
242	2023/11/3 20:48:44	91秒	微信	N/A	2	1	2	2	5	1	1	1	3	3	3	3	4	3	3	3	4	4	3	3	3	3	4	3	4	3	3	3	3	3	3	3	3	3	3	4	3	4	3	3	3	3	3	3	3
243	2023/11/3 20:51:45	252秒	微信	N/A	1	1	2	2	5	1	1	1	3	3	3	3	3	3	3	3	3	3	3	3	3	3	3	3	3	3	3	3	3	3	3	3	3	3	3	3	3	3	3	3	3	3	3	3	3
244	2023/11/3 20:53:02	377秒	微信	N/A	2	3	3	2	2	4	1	3	3	3	3	3	2	3	3	3	3	3	2	2	2	2	2	2	2	2	2	4	4	4	4	4	4	4	4	4	3	4	4	2	2	4	2	2	2
245	2023/11/3 20:53:17	85秒	微信	N/A	2	1	2	2	5	1	1	1	4	4	4	5	4	3	5	5	3	4	3	5	4	3	5	4	4	5	4	4	3	4	4	4	3	4	5	4	4	4	4	4	4	5	4	5	4
246	2023/11/3 20:54:05	196秒	微信	N/A	2	1	2	2	5	1	1	1	5	5	5	5	5	5	5	5	5	5	5	5	5	5	5	5	5	5	5	5	5	5	5	5	5	5	5	5	5	5	5	5	5	5	5	5	5
247	2023/11/3 20:56:15	141秒	微信	N/A	1	1	2	2	5	2	1	1	3	4	4	4	4	4	4	5	4	4	4	4	4	4	4	4	4	4	4	4	4	4	4	4	4	4	4	4	5	4	3	5	4	4	3	4	4
248	2023/11/3 20:59:50	109秒	微信	N/A	2	1	2	2	5	1	1	1	4	4	4	4	4	4	4	3	3	4	4	3	3	3	3	3	4	3	3	3	4	3	4	3	3	3	3	3	3	3	4	3	3	3	3	4	3
249	2023/11/3 21:00:47	108秒	微信	N/A	2	1	2	2	5	1	1	1	5	5	5	5	5	5	5	5	5	5	5	5	5	5	5	5	5	5	5	4	4	4	4	4	4	4	4	4	4	4	4	4	4	4	4	4	4
250	2023/11/3 21:07:03	126秒	微信	N/A	2	1	2	2	5	1	1	1	4	4	4	4	4	4	4	4	4	4	4	4	4	4	4	4	4	4	4	3	2	3	4	2	4	4	4	4	4	4	4	4	4	4	4	4	4
251	2023/11/3 21:07:08	93秒	微信	N/A	1	1	2	2	5	1	1	1	5	5	5	5	5	5	5	5	5	4	3	4	4	4	4	4	4	4	4	4	4	4	5	5	3	3	5	3	5	5	5	5	5	5	5	5	5
252	2023/11/3 21:07:44	78秒	微信	N/A	2	1	2	2	5	2	1	1	5	5	5	5	5	5	5	5	5	5	5	5	5	5	5	5	5	5	5	5	5	5	5	5	5	5	5	5	5	5	5	5	5	5	5	5	5
253	2023/11/3 21:08:49	221秒	微信	N/A	2	1	2	2	5	1	1	1	1	1	1	2	1	1	1	1	2	3	3	3	3	3	3	3	3	3	3	3	3	3	3	3	3	3	3	3	3	3	3	3	3	3	3	3	3
254	2023/11/3 21:09:46	99秒	微信	N/A	1	1	2	2	5	1	1	1	4	4	4	4	4	4	4	4	4	4	4	3	3	3	3	3	3	3	4	3	4	3	3	3	3	3	3	3	3	3	3	3	3	3	3	3	3
255	2023/11/3 21:10:45	80秒	微信	N/A	2	1	2	1	5	1	1	1	5	5	5	5	5	5	5	5	5	5	5	5	5	5	5	5	5	5	5	5	5	5	5	5	5	5	5	5	5	5	5	5	5	5	5	5	5
256	2023/11/3 21:10:59	131秒	微信	N/A	2	1	2	2	5	1	1	1	5	5	5	5	5	5	5	5	5	4	4	4	4	4	4	4	4	4	4	4	4	4	4	4	4	4	4	4	4	4	4	4	4	4	4	4	4
257	2023/11/3 21:14:33	454秒	微信	N/A	2	1	2	2	5	1	1	1	3	4	4	3	4	4	4	4	4	4	4	3	4	4	4	3	4	3	4	2	4	4	3	3	3	4	4	4	3	3	3	3	4	4	4	3	4
258	2023/11/3 21:14:51	136秒	微信	N/A	2	1	2	2	5	1	1	1	4	4	4	5	4	4	4	4	4	4	4	4	4	4	4	4	4	4	4	3	3	3	3	3	3	3	3	3	3	3	4	3	4	3	3	3	3
259	2023/11/3 21:17:18	147秒	微信	N/A	2	1	2	1	5	1	1	1	2	2	2	4	3	2	2	3	2	3	2	3	2	3	2	3	2	3	2	3	2	3	2	3	3	2	3	2	4	4	4	3	4	3	3	4	3
260	2023/11/3 21:17:34	126秒	微信	N/A	1	1	1	2	5	2	4	1	4	4	3	4	4	4	3	4	4	5	4	5	4	5	4	5	5	4	5	5	4	4	4	3	4	3	4	4	4	4	3	4	3	3	3	4	3
261	2023/11/3 21:18:08	84秒	微信	N/A	2	1	2	2	5	2	1	2	4	4	4	4	4	4	4	4	4	4	4	4	4	4	4	4	4	4	4	4	4	4	4	4	4	4	4	4	4	4	4	4	4	4	4	4	4
262	2023/11/3 21:18:21	165秒	微信	N/A	1	1	2	2	5	1	1	1	3	3	3	3	3	3	3	3	3	3	3	3	3	3	3	3	3	3	3	3	3	3	3	3	3	3	3	3	3	3	3	3	3	3	3	3	3
263	2023/11/3 21:20:04	133秒	微信	N/A	2	2	3	2	2	4	4	2	5	5	5	5	5	5	5	5	5	5	5	5	5	5	5	5	5	5	5	5	5	5	5	5	5	5	5	5	5	5	5	5	5	5	5	5	5
264	2023/11/3 21:20:23	61秒	微信	N/A	2	1	2	2	5	1	1	1	4	5	4	3	5	3	5	4	5	4	5	3	5	4	4	5	4	3	5	5	3	4	5	4	4	5	4	5	4	5	4	5	5	5	5	4	5
265	2023/11/3 22:28:19	88秒	手机提交	直接访问	2	1	2	2	5	1	1	1	4	3	4	3	4	3	4	4	3	4	3	3	3	4	4	3	4	3	4	4	4	3	3	4	5	3	3	4	3	4	4	3	3	4	3	3	3
266	2023/11/3 22:28:54	80秒	手机提交	直接访问	1	2	2	2	3	2	3	3	4	4	3	3	4	4	4	4	4	4	3	4	4	4	4	3	5	5	5	4	4	4	4	4	4	5	5	5	5	4	4	4	5	5	4	5	5
267	2023/11/3 22:30:29	109秒	手机提交	直接访问	2	1	2	2	5	1	1	1	5	4	4	3	4	5	5	5	5	5	5	5	5	5	4	4	4	4	4	3	3	3	3	3	3	3	3	3	2	2	2	2	2	2	3	3	3
268	2023/11/3 22:31:57	94秒	手机提交	直接访问	1	1	2	2	5	1	2	1	4	3	4	4	4	3	4	4	3	4	4	5	4	4	4	4	4	4	5	4	4	5	4	4	4	3	4	5	4	5	4	4	4	5	4	4	5
269	2023/11/3 22:32:57	96秒	手机提交	直接访问	2	2	2	2	5	1	1	1	1	1	1	1	1	1	1	1	1	1	1	1	1	1	1	1	1	1	1	1	1	1	1	1	1	1	1	1	1	1	1	1	1	1	1	1	1
270	2023/11/3 22:35:07	160秒	手机提交	直接访问	2	1	2	2	5	2	3	2	3	4	3	4	3	4	3	4	3	3	3	4	4	3	3	4	3	4	4	4	3	3	3	3	4	4	4	4	3	3	3	3	3	3	3	3	3
271	2023/11/3 22:39:14	196秒	手机提交	直接访问	1	1	2	2	5	1	1	1	3	3	2	2	3	3	3	4	3	3	2	3	4	3	2	3	3	3	4	2	3	3	4	2	3	3	3	3	3	4	4	3	3	4	3	4	3
272	2023/11/3 22:39:36	89秒	手机提交	直接访问	2	1	2	2	1	1	1	1	3	3	3	3	3	3	3	3	3	3	3	3	3	3	3	3	3	3	3	3	3	3	3	3	3	3	3	3	3	3	3	3	3	3	3	3	3
273	2023/11/3 22:41:04	406秒	微信	N/A	2	1	2	2	5	1	1	1	5	4	4	5	3	3	5	5	4	5	5	4	4	4	4	4	4	4	4	3	3	3	3	3	3	3	3	3	3	3	3	3	3	3	3	4	3
274	2023/11/3 22:45:36	310秒	微信	N/A	2	1	2	2	5	1	1	1	5	5	5	5	5	5	5	5	5	5	5	5	5	5	4	4	4	4	4	4	5	5	5	4	4	4	4	4	4	4	4	3	4	4	4	4	4
275	2023/11/3 23:08:55	158秒	手机提交	直接访问	2	1	2	2	5	1	1	2	4	4	4	4	4	4	4	4	4	4	4	4	4	4	4	4	4	4	4	4	4	4	4	4	4	4	4	4	3	3	3	4	4	3	3	3	3
276	2023/11/3 23:27:13	352秒	微信	N/A	1	1	2	2	5	1	1	1	3	3	3	3	3	3	3	3	3	3	3	3	3	3	3	3	3	3	3	3	3	3	3	3	3	3	3	3	3	3	3	3	3	3	3	3	3
277	2023/11/4 5:43:26	858秒	微信	N/A	2	2	2	2	1	2	2	4	3	4	4	5	4	4	3	3	4	4	4	3	4	4	4	5	4	4	4	4	4	4	4	4	4	4	5	5	5	4	3	4	4	4	4	4	4
278	2023/11/4 9:13:51	88秒	微信	N/A	1	1	1	1	5	1	1	1	4	3	5	4	4	5	4	4	5	4	5	4	4	5	4	5	4	4	5	4	5	4	4	4	4	5	5	5	4	4	5	5	5	5	4	5	4
279	2023/11/4 9:30:59	181秒	微信	N/A	1	1	2	1	5	2	2	2	5	4	4	5	4	4	5	4	5	4	5	4	5	5	5	5	5	5	5	5	5	5	5	5	5	5	5	5	5	5	5	5	5	5	5	5	5
280	2023/11/4 9:52:40	307秒	微信	N/A	1	1	2	2	5	1	1	2	3	2	2	3	3	4	4	4	4	3	4	2	2	3	2	2	2	2	2	2	3	2	4	4	2	3	4	2	2	2	2	2	2	2	2	3	5
281	2023/11/4 10:10:41	143秒	微信	N/A	1	1	2	2	5	1	1	1	3	3	3	3	3	3	3	3	3	3	3	3	2	2	2	2	3	3	3	2	3	3	3	3	4	4	4	4	3	3	3	4	4	4	3	3	3
282	2023/11/4 10:13:06	110秒	手机提交	直接访问	1	1	2	1	5	1	1	1	4	4	4	3	4	4	4	4	4	5	4	4	5	4	4	5	4	4	4	4	3	4	4	4	4	3	4	3	4	5	4	4	3	4	4	4	4
283	2023/11/4 10:13:08	266秒	手机提交	直接访问	2	2	2	1	2	1	1	1	3	4	4	5	5	5	5	5	4	5	3	3	5	5	5	5	5	5	5	5	5	3	3	3	3	3	3	5	5	5	5	2	2	5	5	5	2
284	2023/11/4 10:13:25	69秒	手机提交	直接访问	1	1	2	1	1	2	2	1	5	4	5	5	5	5	5	5	5	4	5	5	5	5	4	5	5	5	5	5	4	5	5	5	5	4	5	5	5	5	5	5	5	5	5	5	5
285	2023/11/4 10:27:57	118秒	手机提交	直接访问	1	2	2	1	2	1	1	1	1	1	1	2	3	3	3	1	1	1	1	1	1	1	1	1	1	1	1	1	1	1	1	1	1	1	1	1	1	1	1	1	1	1	1	1	1
286	2023/11/4 10:38:19	130秒	手机提交	直接访问	2	2	2	1	5	1	4	5	5	5	5	5	5	5	5	5	5	5	5	5	5	5	3	5	5	5	5	2	2	2	2	2	2	2	2	2	2	2	2	2	2	2	5	5	5
287	2023/11/4 10:43:17	160秒	链接	直接访问	1	2	2	1	4	4	4	5	1	1	1	1	1	1	1	1	1	1	1	1	1	1	1	1	1	1	1	5	5	5	5	5	5	5	5	5	5	5	5	5	5	5	5	5	5
288	2023/11/4 10:51:30	92秒	手机提交	直接访问	1	1	2	1	1	1	1	1	3	3	3	3	3	3	3	3	3	3	3	3	3	3	3	3	3	3	3	3	3	3	3	3	3	3	3	3	3	3	3	3	3	3	3	3	3
289	2023/11/4 10:58:17	112秒	手机提交	直接访问	2	3	3	1	4	2	4	5	5	5	5	5	5	5	1	1	1	5	5	5	5	5	5	5	5	5	5	5	4	4	5	5	5	5	5	4	5	5	5	5	5	5	5	5	4
290	2023/11/4 12:03:13	461秒	手机提交	直接访问	2	1	3	1	5	1	1	1	4	4	4	4	4	4	4	4	4	4	4	4	4	4	4	4	4	4	4	4	4	4	2	4	2	4	4	1	3	3	4	4	4	4	3	3	3
291	2023/11/4 12:25:04	160秒	手机提交	直接访问	2	2	2	1	3	4	4	3	3	3	3	5	5	5	4	3	3	5	5	5	5	5	4	5	5	5	5	3	3	3	3	3	3	3	3	3	3	3	3	3	3	3	3	3	3
292	2023/11/4 12:53:19	69秒	手机提交	直接访问	2	1	2	2	5	1	1	1	3	3	3	3	3	3	3	3	3	3	3	3	3	3	3	3	3	3	3	3	3	3	3	3	3	3	3	3	3	3	3	3	3	3	3	3	3
293	2023/11/4 12:57:51	106秒	手机提交	直接访问	2	2	2	2	2	2	1	1	3	4	3	4	4	4	4	4	4	4	4	4	4	4	4	4	5	4	4	4	4	4	4	4	4	4	4	4	4	4	4	4	4	4	4	4	4
294	2023/11/4 13:06:59	123秒	手机提交	直接访问	2	1	1	2	5	1	1	1	3	3	3	3	4	3	3	3	3	3	3	3	3	3	3	3	3	3	3	3	3	3	3	3	3	3	3	3	3	3	3	3	3	3	3	3	3
295	2023/11/4 13:12:18	259秒	手机提交	直接访问	2	1	2	2	5	1	4	2	1	1	1	1	2	1	1	1	1	1	1	1	1	1	1	1	1	1	1	1	5	3	4	2	3	3	3	3	3	3	3	1	1	3	3	3	3
296	2023/11/4 15:09:32	115秒	手机提交	直接访问	1	1	2	1	5	2	1	5	3	3	3	3	3	3	3	3	3	2	2	2	2	2	2	2	2	2	2	3	3	3	3	4	3	3	3	4	3	3	3	3	3	4	3	3	3
297	2023/11/4 15:58:24	99秒	微信	N/A	2	1	2	2	5	1	1	1	5	4	5	4	4	5	5	4	5	4	5	4	4	5	5	5	4	4	4	4	5	4	5	4	4	5	5	4	4	5	4	4	4	5	4	5	4
298	2023/11/4 16:50:53	99秒	手机提交	直接访问	1	1	2	1	5	1	2	1	3	3	3	3	4	4	4	4	4	4	4	4	4	4	4	4	4	3	3	4	3	4	3	4	4	3	3	3	3	4	4	4	3	4	4	4	4
299	2023/11/4 16:54:27	126秒	手机提交	直接访问	1	1	1	1	1	1	1	1	5	5	5	5	2	2	2	2	2	5	2	2	2	2	2	2	2	2	3	2	3	3	3	3	4	3	3	3	4	2	2	4	3	2	3	2	3
300	2023/11/4 16:56:35	96秒	手机提交	直接访问	1	1	1	1	1	1	2	1	1	1	1	1	1	1	1	1	1	1	1	1	1	1	1	1	1	1	1	1	1	1	1	1	1	1	1	1	1	1	1	1	1	1	1	1	1
301	2023/11/4 16:58:30	132秒	手机提交	直接访问	1	1	2	1	5	2	4	2	4	4	4	4	4	4	4	4	3	3	3	4	1	2	1	2	1	2	1	3	5	3	5	5	3	1	1	3	3	2	3	3	3	2	4	2	3
302	2023/11/4 16:58:59	77秒	手机提交	直接访问	1	1	1	1	5	1	1	1	3	3	3	3	3	3	3	3	3	3	3	3	3	3	3	3	3	3	3	3	3	3	3	3	3	3	3	3	3	3	3	3	3	3	3	3	3
303	2023/11/4 16:59:10	68秒	手机提交	直接访问	2	1	2	2	5	1	1	1	3	3	3	3	3	3	3	3	3	3	3	3	3	3	3	3	3	3	3	3	3	3	3	3	3	3	3	3	3	3	3	3	3	3	3	3	3
304	2023/11/4 17:01:03	91秒	手机提交	直接访问	2	1	2	1	5	1	1	1	4	4	4	4	4	4	4	4	4	4	4	4	4	4	4	4	4	4	4	4	4	4	4	4	4	4	4	4	4	4	4	4	4	4	4	4	4
305	2023/11/4 17:01:29	108秒	手机提交	直接访问	2	1	1	2	5	1	1	1	4	4	4	4	4	4	4	4	4	5	4	4	4	4	5	5	4	4	4	4	4	4	4	4	4	4	4	4	4	4	4	4	4	4	5	4	4
306	2023/11/4 17:01:58	88秒	手机提交	直接访问	1	1	2	1	5	2	1	1	3	3	3	3	2	2	2	2	2	2	2	2	2	2	2	2	2	2	2	2	2	2	2	2	2	2	2	2	2	2	2	2	2	2	2	2	2
307	2023/11/4 17:03:30	69秒	手机提交	直接访问	2	1	2	1	5	1	2	1	4	4	4	4	4	4	4	4	4	4	4	4	4	4	4	4	4	4	4	4	4	3	3	3	3	3	3	3	3	3	3	3	3	3	3	3	3
308	2023/11/4 17:05:11	94秒	手机提交	直接访问	1	1	2	1	5	1	4	5	4	4	4	4	4	4	4	4	4	4	5	4	4	5	4	5	5	5	4	5	5	4	4	4	4	5	5	4	5	4	5	4	5	4	4	5	4
309	2023/11/4 17:06:51	328秒	手机提交	直接访问	2	1	3	1	5	2	2	2	5	4	2	3	3	3	3	3	3	5	2	2	2	2	5	4	3	3	4	4	4	3	4	4	3	3	3	3	4	4	4	3	4	5	4	4	4
310	2023/11/4 17:08:13	80秒	手机提交	直接访问	1	1	2	1	5	1	1	1	5	5	5	5	5	5	5	5	5	5	5	5	5	5	5	5	5	5	5	5	5	5	5	5	5	5	5	5	5	5	5	5	5	5	5	5	5
311	2023/11/4 17:08:47	95秒	手机提交	直接访问	1	1	2	1	5	1	1	1	3	4	3	4	3	4	3	4	4	4	4	4	4	4	4	3	4	3	4	4	4	4	4	3	3	4	3	4	4	4	4	4	4	4	4	3	4
312	2023/11/4 17:10:04	73秒	手机提交	直接访问	2	1	1	1	5	1	1	1	3	3	3	3	3	3	3	3	3	3	3	3	3	3	3	3	3	3	3	3	3	3	3	3	3	3	3	3	3	3	3	3	3	3	3	3	3
313	2023/11/4 17:10:59	102秒	手机提交	直接访问	1	1	3	1	4	4	1	5	5	5	5	5	5	5	5	5	5	5	5	5	5	5	5	5	5	5	5	5	5	5	5	5	5	5	5	5	5	5	5	5	5	5	5	5	5
314	2023/11/4 17:13:48	600秒	微信	N/A	1	5	3	2	4	4	3	1	4	4	3	4	3	4	3	4	4	3	3	3	2	2	4	3	4	3	3	4	4	3	3	4	4	3	4	4	3	3	3	2	2	1	3	2	1
315	2023/11/4 17:15:57	111秒	手机提交	直接访问	1	1	2	1	5	1	4	5	5	5	5	5	5	5	5	5	5	5	5	5	5	5	5	5	5	5	5	5	5	5	3	5	5	5	5	5	5	5	5	5	5	5	5	3	5
316	2023/11/4 17:18:10	111秒	手机提交	直接访问	1	1	2	2	5	2	1	2	5	5	4	4	3	3	4	3	4	4	4	3	3	4	4	3	4	3	3	3	5	3	5	2	3	4	4	4	4	4	3	4	3	3	4	4	3
317	2023/11/4 17:33:56	73秒	手机提交	直接访问	2	1	1	2	1	1	1	1	1	2	2	2	2	2	2	2	2	2	2	2	2	2	2	2	2	2	2	2	2	2	2	2	2	2	2	2	2	2	2	2	2	2	2	2	2
318	2023/11/4 18:00:22	90秒	手机提交	直接访问	2	1	2	2	1	1	2	1	3	3	2	4	2	2	2	2	2	2	2	2	2	2	2	2	2	2	2	2	2	2	2	2	2	2	2	2	2	2	2	2	2	2	2	2	2
319	2023/11/4 18:11:15	100秒	手机提交	直接访问	1	1	2	1	5	2	1	5	5	5	5	5	5	5	5	5	5	5	5	5	5	5	5	5	5	5	5	3	3	3	4	4	3	3	3	3	5	5	5	1	5	1	3	3	3
320	2023/11/4 19:34:50	99秒	手机提交	直接访问	2	1	1	1	5	1	1	1	5	5	5	5	5	5	5	5	5	5	5	5	5	5	5	5	5	5	5	5	5	5	5	5	5	5	5	5	5	5	5	5	5	5	5	5	5
321	2023/11/4 19:39:43	87秒	手机提交	直接访问	2	1	1	2	5	1	1	1	3	3	3	3	3	3	3	3	3	3	3	3	3	3	3	3	3	3	3	3	3	3	3	3	3	3	3	3	3	3	3	3	3	3	3	3	3
322	2023/11/4 21:03:07	83秒	微信	N/A	1	1	2	1	5	1	1	1	5	5	5	5	5	5	5	5	5	5	5	5	5	5	5	5	5	5	5	5	5	5	5	5	5	5	5	5	5	5	5	5	5	5	5	5	5
323	2023/11/4 22:52:55	212秒	微信	N/A	1	3	3	2	5	1	1	4	4	4	4	3	3	2	4	4	4	4	3	4	4	2	4	2	4	1	2	4	3	4	2	4	2	1	2	3	3	3	4	4	2	2	4	3	3
324	2023/11/5 7:06:22	277秒	微信	N/A	1	3	2	2	2	1	1	1	3	3	3	3	3	4	4	4	4	3	3	3	3	3	3	3	3	3	3	3	4	3	4	3	3	3	3	3	3	3	3	3	3	3	3	3	3
325	2023/11/5 7:28:10	238秒	微信	N/A	1	2	2	2	1	1	1	1	3	4	4	5	4	5	4	5	5	4	4	4	5	5	4	4	3	4	4	2	2	3	3	2	2	1	2	1	2	1	2	2	1	2	2	1	2
326	2023/11/5 7:31:59	327秒	手机提交	直接访问	1	2	2	1	1	2	3	4	4	4	3	5	4	4	4	5	4	4	4	3	4	4	4	3	3	4	4	5	4	4	4	5	3	4	4	4	5	4	4	3	3	4	4	4	3
327	2023/11/5 9:11:25	123秒	微信	N/A	1	2	2	1	3	1	1	1	3	3	4	3	3	3	3	3	2	4	4	3	3	3	3	3	3	3	3	3	3	3	3	3	3	3	3	3	3	3	3	3	3	3	3	3	3
328	2023/11/5 10:55:30	191秒	微信	N/A	2	2	2	1	5	1	2	2	4	4	4	4	4	4	4	4	4	4	4	4	4	4	4	4	4	4	4	4	4	4	4	4	4	4	4	4	4	4	4	4	5	4	4	4	4
329	2023/11/5 13:00:31	63秒	手机提交	直接访问	1	1	2	1	5	1	1	1	4	4	4	4	4	4	4	4	4	4	4	4	4	4	4	4	4	4	4	4	4	4	4	4	4	4	4	4	4	4	4	4	4	4	4	4	4
330	2023/11/5 13:03:58	135秒	手机提交	直接访问	2	1	2	2	5	1	1	1	3	3	3	3	3	3	3	3	3	3	3	3	3	3	3	3	3	3	3	4	4	4	4	4	3	3	3	3	3	3	3	3	3	3	3	3	3
331	2023/11/5 13:04:54	130秒	手机提交	直接访问	2	1	2	1	5	2	4	5	4	4	4	4	4	4	4	4	4	4	4	4	4	4	4	4	4	4	4	4	4	4	4	4	4	4	4	4	4	4	4	4	4	4	4	4	4
332	2023/11/5 13:05:29	97秒	手机提交	直接访问	2	1	2	2	5	1	1	1	4	4	4	4	4	4	4	4	4	4	4	4	4	4	4	4	4	4	4	4	4	4	4	4	4	4	4	4	4	4	4	4	4	4	4	4	4
333	2023/11/5 13:05:40	110秒	手机提交	直接访问	1	1	2	1	5	1	2	1	5	5	5	5	5	5	5	5	5	2	4	2	3	4	4	4	2	5	2	4	4	4	4	4	4	4	3	4	4	4	4	4	4	4	4	4	4
334	2023/11/5 13:05:40	109秒	手机提交	直接访问	1	1	2	2	5	1	1	1	4	4	4	4	4	4	4	4	4	4	4	4	4	4	4	4	4	4	4	4	4	4	4	4	4	4	4	4	4	4	4	4	4	4	4	4	4
335	2023/11/5 13:09:09	168秒	手机提交	直接访问	2	1	3	1	2	1	1	1	3	2	2	2	3	3	3	4	3	3	3	3	3	3	3	3	3	3	3	3	3	3	3	3	3	3	3	3	3	3	3	3	3	3	3	3	3
336	2023/11/5 13:13:02	302秒	手机提交	直接访问	2	1	2	1	5	1	2	4	3	4	3	5	3	3	3	4	3	3	4	4	4	4	4	3	3	4	4	4	4	3	3	4	2	2	3	2	3	3	3	3	3	3	3	3	3
337	2023/11/5 13:14:55	133秒	手机提交	直接访问	2	1	2	2	1	2	3	1	4	3	4	5	5	4	3	3	3	4	3	3	3	4	3	4	5	5	5	5	4	5	4	5	4	5	4	5	4	5	4	5	4	5	4	5	4
338	2023/11/5 13:15:39	124秒	手机提交	直接访问	1	1	2	1	5	2	2	1	3	3	3	3	3	3	2	3	2	3	3	2	3	3	3	4	3	3	4	4	3	3	4	4	3	4	4	4	2	3	3	3	3	3	3	3	3
339	2023/11/5 13:18:06	149秒	手机提交	直接访问	2	1	2	1	5	1	1	2	4	4	4	4	4	4	4	4	4	5	4	4	4	4	4	4	4	4	4	4	4	4	4	4	4	4	4	4	4	4	4	4	4	4	4	4	4
340	2023/11/5 13:21:49	107秒	手机提交	直接访问	1	1	2	1	5	1	1	1	5	5	5	5	5	5	5	5	5	5	5	5	5	5	5	5	5	5	5	5	5	5	5	5	5	5	5	5	5	5	5	5	5	5	5	5	5
341	2023/11/5 13:23:51	104秒	手机提交	直接访问	2	1	2	1	5	1	1	1	2	2	2	2	2	2	2	2	2	2	2	2	2	2	2	2	3	3	2	2	3	2	3	2	2	3	3	2	2	3	3	3	3	3	3	3	3
342	2023/11/5 13:26:17	461秒	手机提交	直接访问	1	1	2	1	5	1	1	1	4	3	4	5	5	5	5	4	4	4	5	4	5	5	4	4	5	5	5	3	3	2	3	3	3	4	4	5	3	3	1	2	3	2	2	3	2
343	2023/11/5 13:26:35	107秒	手机提交	直接访问	1	1	2	1	5	1	2	2	3	3	3	3	4	4	4	4	4	4	4	4	4	4	4	4	4	4	4	3	3	3	3	3	3	3	3	3	3	3	3	3	3	3	3	3	3
344	2023/11/5 13:27:52	208秒	手机提交	直接访问	2	1	2	1	5	1	2	5	4	3	3	3	3	4	4	4	3	4	4	4	4	4	4	4	4	4	4	4	4	5	4	4	3	4	4	3	4	4	3	3	3	4	3	4	3
345	2023/11/5 13:28:52	129秒	微信	N/A	1	2	1	1	3	3	3	4	4	3	4	4	5	5	4	4	5	4	3	4	4	5	4	5	4	4	4	5	4	5	5	4	4	3	4	4	4	5	5	4	4	5	5	4	3
346	2023/11/5 13:39:15	470秒	微信	N/A	2	1	2	1	5	1	1	1	4	5	4	5	4	5	5	5	4	4	5	4	5	5	4	4	5	5	5	4	5	4	4	5	4	5	4	5	4	4	5	3	3	3	4	3	3
347	2023/11/5 13:40:48	291秒	微信	N/A	2	1	2	2	5	1	1	1	3	3	4	4	4	4	4	3	2	2	4	5	5	5	4	5	4	5	5	4	4	5	5	4	2	2	3	4	4	4	2	2	3	2	4	2	3
348	2023/11/5 13:49:37	214秒	微信	N/A	2	1	2	1	2	2	1	1	4	5	5	4	4	5	4	4	4	4	5	4	4	5	4	4	5	4	4	4	5	4	4	5	4	5	4	4	4	5	4	4	5	4	4	4	5
349	2023/11/5 13:53:05	208秒	微信	N/A	2	1	2	2	5	2	2	1	4	5	4	4	4	5	4	4	5	4	5	3	4	4	4	4	5	5	4	5	4	3	4	4	2	3	4	4	4	3	4	4	2	4	4	5	4
350	2023/11/5 13:59:55	473秒	微信	N/A	2	1	2	2	5	1	1	1	4	3	3	5	5	5	5	4	3	5	4	4	5	5	4	3	4	5	4	3	4	3	4	5	3	3	4	3	3	4	3	3	3	4	3	4	3
351	2023/11/5 14:02:39	102秒	手机提交	直接访问	1	1	2	1	5	2	1	2	5	4	4	4	4	4	4	4	4	4	4	4	4	4	4	4	4	4	5	5	5	5	4	4	3	3	3	3	4	4	4	4	4	4	4	4	4
352	2023/11/5 14:04:15	125秒	手机提交	直接访问	2	1	2	1	5	3	2	1	4	4	4	4	4	4	4	4	4	4	4	4	4	4	4	4	4	4	4	4	4	4	4	4	4	4	4	4	3	3	3	3	3	4	3	3	3
353	2023/11/5 14:11:28	271秒	微信	N/A	2	1	2	2	5	1	1	1	4	3	4	2	4	4	4	3	3	4	2	2	4	4	4	3	4	4	4	2	3	2	2	2	3	4	3	3	4	3	3	4	4	4	4	4	3
354	2023/11/5 14:12:31	385秒	微信	N/A	2	1	2	2	5	1	1	2	4	2	4	3	4	4	4	5	5	4	4	3	5	5	4	4	5	5	3	3	3	3	4	2	3	4	3	4	4	3	3	2	3	2	2	3	4
355	2023/11/5 14:26:39	436秒	微信	N/A	1	1	1	2	5	1	1	1	3	4	3	4	4	4	5	3	4	4	5	4	4	5	4	3	4	5	4	3	4	3	4	3	3	3	4	4	4	2	3	3	3	3	3	4	4
356	2023/11/5 14:27:52	67秒	手机提交	直接访问	1	1	2	2	5	1	1	5	5	5	5	5	5	5	5	5	5	5	5	5	5	5	5	5	5	5	5	5	5	5	5	5	5	5	5	5	5	5	5	5	5	5	5	5	5
357	2023/11/5 14:29:11	82秒	微信	N/A	1	1	2	1	3	2	3	2	3	4	3	4	4	5	4	5	5	5	4	5	4	5	4	5	5	4	5	5	5	4	5	5	4	5	4	5	4	5	4	4	5	5	4	5	4
358	2023/11/5 14:29:28	266秒	手机提交	直接访问	2	1	2	2	5	1	1	1	3	2	2	3	2	3	3	2	2	2	2	3	3	3	3	3	3	3	3	3	3	3	3	3	2	2	2	2	3	3	2	2	2	2	2	2	2
359	2023/11/5 14:32:54	496秒	微信	N/A	2	1	2	2	5	2	2	1	3	3	2	2	3	2	4	4	4	3	3	2	3	4	4	3	3	3	4	2	4	3	4	2	2	3	4	4	2	3	3	2	2	3	3	3	3
360	2023/11/5 14:50:58	99秒	手机提交	直接访问	2	1	2	1	5	2	1	2	5	5	5	5	5	5	5	5	5	5	5	5	5	5	5	5	5	5	5	5	5	5	5	5	5	5	5	5	5	5	5	5	5	5	5	5	5
361	2023/11/5 15:16:42	542秒	微信	N/A	2	1	2	2	5	1	1	1	2	3	3	4	3	4	4	4	3	3	4	2	3	2	3	3	3	2	3	2	3	3	2	1	1	1	2	3	2	3	2	2	1	3	3	3	1
362	2023/11/5 15:46:02	100秒	手机提交	直接访问	2	1	2	1	5	1	1	1	3	3	3	3	3	3	3	3	3	3	3	3	3	3	3	3	3	3	3	3	3	3	3	3	3	3	3	3	3	3	3	3	3	3	3	3	3
363	2023/11/5 16:28:52	325秒	微信	N/A	2	1	2	2	1	1	1	1	4	3	3	4	5	4	3	5	4	4	3	3	4	4	3	4	4	3	4	3	4	4	3	4	3	3	4	4	4	4	3	3	3	4	4	3	4
364	2023/11/5 16:32:56	206秒	微信	N/A	2	1	2	2	5	1	1	1	4	4	4	5	5	4	4	4	4	4	4	5	5	4	4	5	5	4	4	4	4	5	5	4	2	3	4	4	3	4	3	2	3	4	4	3	4
365	2023/11/5 16:35:54	118秒	微信	N/A	2	1	2	2	5	1	1	1	4	4	4	5	5	5	5	5	4	5	5	4	5	4	5	5	4	4	4	4	4	4	5	5	5	5	5	4	4	4	5	5	5	5	4	4	4
366	2023/11/5 19:22:25	274秒	微信	N/A	2	1	2	1	1	2	1	2	2	4	3	3	4	4	4	5	5	4	4	4	4	4	3	3	3	3	3	3	4	1	1	2	1	1	3	3	1	1	1	1	1	2	2	1	1
367	2023/11/5 20:21:14	649秒	微信	N/A	1	2	2	1	3	1	1	1	5	5	5	5	5	5	5	5	5	5	5	5	5	5	5	5	5	5	5	5	4	3	3	3	3	3	3	3	4	4	4	4	4	4	4	4	4
368	2023/11/5 21:09:18	157秒	手机提交	直接访问	1	2	2	1	2	1	4	5	3	4	4	3	4	4	4	4	4	4	4	4	4	4	4	4	4	4	4	4	3	4	4	4	4	4	4	4	4	4	4	4	4	4	4	4	4
369	2023/11/5 21:53:00	137秒	微信	N/A	2	1	3	1	5	2	2	2	5	5	3	3	5	4	3	4	3	5	3	5	3	4	3	3	3	2	4	3	4	4	4	3	3	5	3	4	5	4	4	4	4	5	5	5	5
370	2023/11/5 21:57:22	230秒	微信	N/A	1	2	2	1	1	2	2	4	4	5	4	3	5	5	4	5	4	5	3	4	3	4	5	4	5	4	4	4	5	3	4	2	3	4	4	5	4	3	4	3	5	4	4	5	3
371	2023/11/5 23:58:54	226秒	手机提交	直接访问	2	1	2	1	5	2	1	1	4	4	3	5	5	5	5	4	4	5	4	4	3	4	5	4	5	5	5	4	4	3	4	4	3	4	4	3	3	2	1	2	2	2	2	1	2
372	2023/11/6 0:04:46	99秒	手机提交	直接访问	1	1	1	1	5	1	1	1	3	3	3	3	3	3	3	3	3	1	2	2	2	3	3	2	3	2	1	3	1	3	3	1	3	1	3	3	2	2	3	1	2	3	1	2	2
373	2023/11/6 0:09:04	114秒	手机提交	直接访问	1	1	2	1	5	2	4	2	4	4	4	4	4	4	4	4	4	5	5	4	5	5	5	5	5	5	5	4	4	4	4	4	4	5	5	4	4	4	4	4	4	4	4	4	4
374	2023/11/6 1:17:21	146秒	微信	N/A	1	1	2	1	5	1	1	5	4	4	4	4	4	4	4	4	4	4	4	4	4	4	4	4	4	4	5	5	5	4	3	5	3	3	3	3	3	3	3	3	3	3	3	3	3
375	2023/11/6 5:13:34	92秒	手机提交	直接访问	1	1	2	1	5	1	2	4	4	4	4	4	4	4	4	4	4	4	4	4	4	4	4	4	4	4	4	4	4	4	4	4	4	4	4	4	4	4	4	4	4	4	4	4	4
376	2023/11/6 8:45:13	326秒	微信	N/A	2	2	1	2	1	1	1	1	3	2	4	3	2	4	4	2	3	4	4	4	4	4	3	3	2	2	2	3	3	3	3	3	3	3	3	3	4	4	4	3	4	4	3	3	3
377	2023/11/6 8:49:46	156秒	微信	N/A	2	2	2	2	5	2	1	2	4	5	5	4	4	5	4	5	4	4	5	4	4	5	4	5	4	4	5	4	5	4	5	4	5	4	5	4	4	5	4	5	4	4	5	4	4
378	2023/11/6 9:28:10	255秒	手机提交	直接访问	2	1	2	2	5	1	1	1	4	2	2	3	4	4	4	4	2	4	4	3	3	4	4	4	4	4	4	3	3	2	2	2	3	3	2	2	3	4	3	3	3	3	4	3	3
379	2023/11/6 9:36:08	103秒	微信	N/A	1	1	2	2	5	1	1	1	3	3	3	4	3	3	3	3	3	3	3	3	3	3	3	3	3	3	3	3	3	3	3	3	3	3	3	3	3	3	3	3	3	3	3	3	3
380	2023/11/6 9:42:18	121秒	微信	N/A	2	1	1	2	5	1	1	1	3	3	3	3	3	3	3	3	3	3	3	3	3	3	3	3	3	3	3	3	3	3	3	3	3	3	3	3	3	3	3	3	3	3	3	3	2
381	2023/11/6 9:54:55	613秒	微信	N/A	1	3	1	1	3	2	3	3	2	2	2	5	4	4	4	4	4	3	2	2	3	3	3	4	2	3	4	3	4	2	3	2	2	2	3	2	3	2	3	2	2	1	3	2	3
382	2023/11/6 10:22:58	89秒	微信	N/A	2	1	1	2	5	1	1	1	3	3	3	3	3	3	3	3	3	3	3	3	3	3	3	3	3	3	3	3	3	3	3	3	3	3	3	3	3	3	3	3	3	3	3	3	3
383	2023/11/6 10:50:49	156秒	微信	N/A	2	1	2	2	5	1	1	1	3	3	4	5	4	5	5	3	4	4	5	5	5	4	4	5	4	5	5	3	3	4	4	4	3	2	4	4	4	4	3	3	3	2	3	4	4
384	2023/11/6 11:20:46	276秒	微信	N/A	2	1	2	1	5	2	2	3	2	3	1	1	4	5	5	4	4	5	2	4	3	4	5	4	2	3	2	4	3	2	3	2	1	2	1	3	4	5	4	5	5	4	1	2	1
385	2023/11/6 11:34:08	293秒	微信	N/A	2	1	2	2	5	1	1	2	3	3	3	3	3	3	3	3	3	3	2	2	2	2	3	3	2	3	3	4	4	3	3	3	3	3	3	4	4	4	3	3	3	3	4	3	3
386	2023/11/6 12:47:20	101秒	微信	N/A	2	1	2	2	5	1	1	1	3	3	3	3	3	3	3	3	3	4	3	3	4	4	3	4	2	4	3	2	2	2	2	2	3	3	3	2	2	3	2	4	3	4	3	4	2
387	2023/11/6 12:56:46	67秒	微信	N/A	2	1	1	1	3	2	2	2	4	5	4	4	5	4	5	4	4	5	4	5	5	4	4	4	3	3	4	5	4	4	3	4	4	3	3	4	5	5	4	4	4	5	4	4	4
388	2023/11/6 13:09:22	150秒	微信	N/A	1	2	1	1	2	1	1	1	2	2	2	2	2	2	2	2	2	2	2	2	2	2	2	2	2	2	2	2	2	2	2	2	2	2	2	2	2	2	2	2	2	2	2	2	2
389	2023/11/6 14:11:59	537秒	微信	N/A	2	1	2	2	5	1	1	1	4	4	4	5	4	3	4	4	4	5	4	3	3	3	4	3	3	4	4	2	3	3	3	2	2	2	3	3	2	2	2	3	3	3	2	3	2
390	2023/11/6 14:16:52	443秒	手机提交	直接访问	2	1	2	1	1	2	1	2	3	3	4	4	5	3	4	4	5	4	5	4	4	5	4	4	5	5	5	3	4	3	4	3	3	4	4	3	2	2	3	2	2	3	3	4	3
391	2023/11/6 14:43:57	306秒	微信	N/A	2	1	2	2	5	1	1	1	4	4	4	5	5	4	5	5	3	3	4	3	4	4	5	5	4	4	3	3	4	3	3	3	4	5	4	4	3	4	4	3	4	4	5	4	4
392	2023/11/6 14:59:55	170秒	微信	N/A	1	2	1	1	2	3	4	5	4	5	5	5	5	5	5	5	5	5	5	5	5	5	5	5	5	5	5	5	4	3	4	3	3	4	4	4	4	4	4	4	4	4	4	4	4
393	2023/11/6 15:03:01	87秒	微信	N/A	1	1	3	1	5	1	1	2	5	5	5	5	5	5	5	5	5	5	5	5	5	5	5	5	5	5	5	5	5	5	5	5	5	5	5	5	5	5	5	5	5	5	5	5	5
394	2023/11/6 15:03:50	118秒	微信	N/A	1	1	2	1	5	1	1	1	1	2	2	3	2	2	2	3	3	3	3	3	2	2	2	2	2	2	2	3	2	1	3	3	3	3	3	2	3	1	1	3	2	2	2	2	3
395	2023/11/6 15:05:19	95秒	微信	N/A	1	1	2	1	5	1	1	1	4	4	4	4	4	4	4	4	4	4	4	4	4	4	4	4	4	4	4	4	4	4	4	4	4	4	4	4	4	4	4	4	4	4	4	4	3
396	2023/11/6 15:05:22	85秒	微信	N/A	2	1	2	1	5	1	1	2	3	3	3	3	3	3	3	3	3	3	3	3	3	3	3	3	3	3	3	3	3	3	3	3	3	3	3	3	3	3	3	3	3	3	3	3	3
397	2023/11/6 15:05:38	146秒	微信	N/A	2	1	2	2	5	1	1	1	3	2	3	3	3	4	4	3	3	3	4	4	3	3	4	4	3	4	3	3	3	3	4	3	2	3	3	3	3	4	3	4	4	3	3	4	4
398	2023/11/6 15:06:24	79秒	微信	N/A	1	1	2	1	5	1	1	1	5	5	5	5	5	5	5	5	5	5	5	5	5	5	5	5	5	5	5	5	5	5	5	5	5	5	5	5	5	5	5	5	5	5	5	5	5
399	2023/11/6 15:06:27	86秒	微信	N/A	1	1	2	2	5	1	1	1	4	4	4	4	4	4	4	4	4	4	4	4	4	4	4	4	4	4	4	4	4	4	4	4	4	4	4	4	4	4	4	4	4	4	4	4	4
400	2023/11/6 15:07:48	67秒	微信	N/A	1	1	2	1	5	2	2	2	5	5	5	5	5	5	5	5	5	3	3	3	3	3	3	3	3	3	3	3	3	3	3	3	3	4	3	3	3	3	3	4	4	2	4	2	3
401	2023/11/6 15:11:35	313秒	微信	N/A	1	1	3	1	5	1	4	5	5	5	4	5	3	3	3	5	5	4	5	5	5	5	4	4	4	4	4	4	5	4	3	5	5	4	3	1	4	4	4	2	2	1	3	3	3
402	2023/11/6 15:13:17	91秒	微信	N/A	1	1	2	1	5	2	4	2	4	4	4	4	4	4	4	4	4	4	4	4	4	4	4	4	4	4	4	4	4	4	4	4	4	4	4	4	4	4	4	4	4	4	4	4	4
403	2023/11/6 15:15:35	80秒	微信	N/A	2	1	2	1	5	1	1	1	3	3	3	3	3	3	3	3	3	3	3	3	3	3	3	3	3	3	3	3	3	3	3	3	3	3	3	3	4	4	3	3	3	3	3	4	3
404	2023/11/6 15:16:58	62秒	微信	N/A	1	1	2	1	5	1	1	1	3	3	3	3	3	3	4	2	4	2	3	2	3	2	3	2	3	2	3	2	3	2	3	3	2	4	2	4	2	4	2	4	2	4	2	3	2
405	2023/11/6 15:25:13	1312秒	微信	N/A	1	2	2	2	3	1	2	4	4	5	5	5	4	4	5	4	4	4	5	4	5	5	3	3	5	5	5	3	4	4	4	4	2	3	3	3	4	5	4	3	4	4	4	4	4
406	2023/11/6 15:53:46	134秒	微信	N/A	2	1	2	1	5	2	2	3	4	3	4	3	4	3	4	4	4	3	3	4	3	4	5	5	4	5	5	3	4	3	3	3	3	3	4	2	3	4	3	3	3	4	3	4	3
407	2023/11/6 16:31:42	209秒	微信	N/A	2	2	1	2	2	1	1	1	4	5	4	4	4	4	5	4	5	4	4	4	4	4	5	4	4	4	4	3	3	4	3	4	4	3	4	4	3	4	3	4	3	4	3	3	3
408	2023/11/6 17:23:38	92秒	微信	N/A	2	1	2	2	1	1	1	1	5	5	5	5	5	5	5	5	5	5	5	5	5	5	5	5	5	5	5	5	5	5	5	5	5	5	5	5	3	3	3	3	3	3	3	3	3
409	2023/11/6 17:29:41	74秒	微信	N/A	2	1	2	1	1	1	1	5	5	5	5	5	5	5	5	5	5	5	5	5	5	5	5	5	5	5	5	5	5	5	5	5	5	5	5	5	5	5	5	5	5	5	5	5	5
410	2023/11/6 18:02:07	179秒	微信	N/A	1	2	1	1	1	1	1	1	2	2	2	2	2	2	2	2	2	2	2	3	3	3	3	3	3	2	2	2	2	3	2	3	2	2	2	2	3	3	2	3	2	2	2	2	2
411	2023/11/6 21:21:09	164秒	微信	N/A	2	1	2	1	1	1	1	1	4	4	3	4	4	4	3	4	4	4	4	4	4	4	3	4	4	4	4	4	3	3	4	3	2	2	3	3	4	3	3	3	3	3	4	4	4
412	2023/11/6 22:07:19	123秒	手机提交	直接访问	2	3	1	2	3	3	3	3	3	4	3	3	3	4	3	3	3	4	4	4	4	4	3	3	3	3	3	3	3	3	4	3	4	4	3	4	3	4	2	3	3	4	4	3	3
413	2023/11/6 23:00:55	378秒	微信	N/A	2	1	2	2	5	1	1	1	4	5	4	5	5	5	4	4	5	5	4	4	5	4	4	5	4	4	4	3	5	4	4	3	4	5	5	3	4	4	3	4	4	3	4	4	5
414	2023/11/6 23:02:28	104秒	微信	N/A	2	1	2	1	5	1	1	1	4	2	2	2	3	3	4	2	2	2	2	2	2	3	3	4	3	3	4	3	2	3	4	3	3	4	3	3	3	4	3	4	3	3	3	2	3
415	2023/11/6 23:02:39	172秒	微信	N/A	2	1	3	2	5	1	1	1	4	3	4	4	2	4	3	4	4	5	4	5	4	5	4	4	5	4	3	4	3	4	4	5	4	4	3	4	3	3	4	3	2	2	4	2	4
416	2023/11/6 23:02:44	116秒	微信	N/A	2	1	2	2	5	1	1	1	1	1	1	1	1	1	1	1	1	3	3	3	3	3	3	3	4	3	2	2	4	2	2	3	3	2	3	2	3	2	3	1	2	2	2	2	2
417	2023/11/6 23:03:30	124秒	微信	N/A	1	1	2	2	5	1	1	1	4	4	4	4	4	4	4	3	3	5	2	5	5	3	4	4	3	4	4	4	4	4	3	3	3	4	4	4	3	4	3	4	3	4	3	4	4
418	2023/11/6 23:03:42	156秒	微信	N/A	1	1	2	1	5	1	1	1	3	3	4	4	3	3	4	4	4	4	4	4	4	4	3	3	2	5	5	2	3	3	2	2	2	2	2	3	2	3	3	2	3	3	2	3	3
419	2023/11/6 23:04:34	81秒	微信	N/A	1	2	3	2	2	1	1	1	3	4	4	3	2	2	2	2	2	3	2	2	4	3	2	3	2	2	2	2	2	2	2	2	2	2	2	2	2	2	2	2	2	2	3	3	3
420	2023/11/6 23:05:11	205秒	微信	N/A	2	1	2	2	5	1	1	1	3	4	4	4	4	4	4	4	4	3	3	3	3	3	3	3	2	2	2	2	2	2	2	2	1	1	1	1	2	2	2	2	2	2	1	1	1
421	2023/11/6 23:05:20	101秒	微信	N/A	2	1	3	2	1	4	4	5	3	3	3	3	3	3	3	3	3	3	3	3	3	3	3	3	3	3	3	3	3	3	3	3	3	3	3	3	3	3	3	3	3	3	3	3	3
422	2023/11/6 23:07:23	83秒	微信	N/A	2	2	3	2	2	4	1	1	1	1	1	3	1	1	1	1	1	1	3	3	3	3	3	3	3	3	3	3	3	3	3	3	3	3	3	3	3	3	3	3	3	3	3	3	3
423	2023/11/6 23:07:29	128秒	微信	N/A	1	1	1	1	1	1	3	2	4	4	3	4	4	3	4	4	3	3	4	3	4	4	3	4	4	4	4	5	4	3	4	4	1	2	2	1	3	2	3	3	2	3	3	3	3
424	2023/11/6 23:08:03	112秒	微信	N/A	2	1	2	2	5	1	1	1	4	4	4	4	4	4	4	4	4	4	4	4	4	4	4	4	4	4	4	3	3	2	2	2	2	2	2	2	3	3	3	3	3	3	3	3	3
425	2023/11/6 23:09:37	147秒	微信	N/A	2	1	2	2	5	1	1	1	3	3	3	3	3	3	3	3	3	3	3	3	3	3	3	3	3	3	3	3	3	3	3	3	3	3	3	3	3	3	3	3	3	3	3	3	3
426	2023/11/6 23:10:22	457秒	微信	N/A	2	1	2	2	5	1	1	1	4	2	3	4	4	4	3	4	4	3	2	2	3	3	3	3	3	3	3	3	3	2	2	3	2	2	3	4	4	4	3	2	2	2	3	3	3
427	2023/11/6 23:10:31	68秒	微信	N/A	2	1	2	1	1	1	1	1	4	4	4	4	4	4	4	4	4	2	3	4	4	3	4	4	4	4	4	4	4	4	4	4	4	4	4	4	4	4	3	3	3	3	3	3	3
428	2023/11/6 23:13:00	203秒	微信	N/A	2	1	3	2	5	1	1	1	4	3	4	2	3	4	4	4	3	3	4	4	4	4	3	3	4	4	4	2	2	2	2	2	3	4	2	2	2	2	2	3	2	3	2	2	3
429	2023/11/6 23:14:33	216秒	微信	N/A	2	1	2	1	5	1	1	1	4	4	4	4	4	4	4	4	4	4	4	4	4	4	4	4	4	4	4	4	4	4	4	4	4	4	4	4	4	4	4	4	4	4	4	4	4
430	2023/11/6 23:26:40	101秒	微信	N/A	2	1	1	1	5	1	1	1	5	5	5	5	4	4	4	5	5	5	4	4	4	5	5	5	5	5	5	5	5	5	5	5	5	5	5	5	3	3	3	3	3	3	5	5	5
431	2023/11/7 8:02:32	428秒	微信	N/A	2	1	2	2	5	2	1	1	5	5	4	3	4	5	5	4	5	5	4	3	4	5	5	4	5	5	4	3	4	3	5	3	4	5	4	3	4	4	3	3	4	3	4	3	3
432	2023/11/7 13:45:19	132秒	微信	N/A	2	1	2	2	5	1	2	3	3	4	4	3	4	4	4	4	4	4	4	4	4	4	4	4	4	4	4	4	4	4	4	4	4	4	4	4	4	4	4	4	4	4	3	3	3
433	2023/11/7 14:34:41	90秒	微信	N/A	1	3	1	2	2	1	1	1	3	3	3	3	3	3	3	3	3	3	3	3	3	3	3	3	3	3	3	3	3	3	3	3	3	3	3	3	3	3	3	3	3	3	3	3	3
434	2023/11/7 16:05:02	85秒	微信	N/A	1	1	2	2	5	1	2	1	4	3	4	4	4	4	4	4	4	4	5	5	4	4	5	4	5	5	4	4	5	4	4	4	4	4	5	4	5	5	5	4	4	4	4	4	4
435	2023/11/7 16:11:11	96秒	微信	N/A	2	2	3	2	2	1	1	1	4	4	4	4	4	4	4	4	4	4	4	4	4	4	4	4	4	4	4	4	4	4	4	4	4	4	4	4	4	4	4	4	4	4	4	4	4
436	2023/11/7 19:58:04	184秒	微信	N/A	2	1	2	2	5	2	1	2	3	2	2	4	3	4	4	5	3	3	4	3	4	4	3	4	3	4	4	3	4	3	4	4	2	4	3	4	4	4	3	2	2	4	4	4	3
[truncated: 33 more columns]
