# Supplementary material for: Study examining the significant role of intellectual property protection in driving radical technological innovation among national research project teams, employing PLS-SEM and ANN modeling
Source: PLoS One. 2024 Aug 7;19(8):e0307026. doi: 10.1371/journal.pone.0307026 (PMC11305571; doi:10.1371/journal.pone.0307026)
Supplement: S2 Data — (XLSX) [file pone.0307026.s002.xlsx]

## Sheet: Sheet1
Serial number	Time for submission of answer sheets	Time used	Source	Source details	1. Your gender:	2. Your age group:	3. Your level of education:	4. The subject you are studying:	5. Your current job title:	6. When you joined the team of the National Research Program:	7. The number of people on your national research project team:	8. The amount of research projects in your country:	1.In terms of mechanisms for the protection of intellectual property rights, the actual situation of your team is that extent of establishment and improvement of patent early warning mechanisms.	Familiarity with patent protection routes and procedures	Familiarity with the means and procedures for the protection of exclusive trademark rights	Proportion of confidentiality agreements with classified employees	Degree of sophistication of confidentiality mechanisms for study tours for outsiders	Degree of sophistication of confidentiality mechanisms in negotiations with clients	Degree of sophistication of confidentiality mechanisms in collaborative R&D or manufacturing	Degree of sophistication of the review mechanism for works published, e.g., through journals or conferences	Familiarity with copyright protection routes and procedures	2. In terms of the strength of intellectual property protection, the reality for your team is that degree of combined protection of core and peripheral patents.	Strength of legal liability for infringement of patent rights by others	Ability to prevent confusion or dilution by combining primary and secondary marks	Strength of legal liability for infringement of the exclusive right to use a trademark by others	Strength of legal liability for copyright infringement	3. In terms of the statute of limitations for the protection of intellectual property rights, the reality for your team is that timeliness and effectiveness of the current legal system to protect patents	Validity of Domain Name Protection in Connection with Registered Trademarks or Trade Names	Timeliness in responding to infringements of exclusive trademark rights by others	Strength of legal accountability for infringement of technical secrets	Timeliness and effectiveness of the current legal regime for copyright protection	1. In terms of the academic outputs of the NRP team, the reality for your team is that extent of the number of patent outputs of the team	Extent of the team's output of papers and monographs	Ratio of highly cited papers for team papers	Ratio of Chinese high-level papers to team papers	Ratio of high-level foreign-language papers to team papers	2. In terms of the output of talent from national research project teams, the reality of your team is that percentage of national-level senior personnel produced by the team	Percentage of teams that have produced provincial and ministerial-level senior talents	Percentage of teams producing high-level talent	Percentage of teams producing industry-competitive talent	3. In terms of translating the results of national research project teams, the actual situation of your team is that degree of industrialisation of the project team's innovations	Ability to translate the team's innovations	Speed of development of technological innovations for projects	Amount of patents sold by the team	Actual contract amount for team technology transfer	Science and technology funding entrusted by enterprises and institutions	4. In terms of the economic output of the national research project team, the actual situation of your team is that degree of production of project output per team member	Ratio of technology income from team innovations	Technology market turnover ratio per team member
3	2023/10/31 23:38:55	833second	WeChat	N/A	1	1	2	2	5	1	1	1	3	4	4	3	4	4	3	4	4	3	4	2	3	4	3	2	4	4	4	2	4	3	2	3	1	2	3	3	2	3	3	2	2	3	2	3	2
4	2023/11/1 15:51:09	158second	WeChat	N/A	2	3	1	2	2	1	1	1	4	4	4	4	4	4	4	4	4	4	4	4	4	4	4	4	4	4	4	4	4	4	4	4	4	4	4	4	4	4	4	4	4	4	4	4	4
5	2023/11/1 15:53:12	657second	WeChat	N/A	2	3	2	2	4	3	3	1	4	4	4	4	4	5	5	5	5	3	3	4	4	4	4	4	4	4	4	3	5	4	4	4	3	4	4	3	3	3	3	3	3	3	3	3	3
6	2023/11/1 16:50:51	526second	WeChat	N/A	2	3	2	2	3	1	1	1	3	3	3	3	2	2	3	3	2	2	2	3	2	2	3	3	3	3	3	1	1	1	1	1	1	1	1	1	1	2	1	1	1	1	1	1	1
7	2023/11/1 20:23:38	112second	WeChat	N/A	1	1	2	2	5	2	1	1	5	5	5	5	5	5	5	5	5	5	5	5	5	5	5	5	5	5	5	5	5	5	5	5	5	5	5	5	1	1	1	1	1	1	1	1	1
8	2023/11/1 20:25:22	138second	WeChat	N/A	1	2	2	1	2	2	2	2	4	4	5	4	4	4	4	4	4	4	4	4	4	4	4	4	4	4	4	4	4	4	4	4	4	4	4	4	3	3	4	3	3	3	4	3	3
9	2023/11/1 20:27:01	275second	WeChat	N/A	2	2	2	2	2	1	1	1	3	3	3	3	3	3	3	3	3	4	4	3	3	4	4	4	4	4	4	3	3	3	3	3	2	3	2	3	3	3	3	3	3	3	3	2	3
10	2023/11/1 20:27:58	72second	WeChat	N/A	2	1	2	2	5	1	1	1	3	3	3	3	3	3	3	3	3	3	3	3	3	3	3	3	3	3	3	3	3	3	3	3	3	3	3	3	3	3	3	3	3	3	3	3	3
11	2023/11/1 20:28:33	157second	WeChat	N/A	2	1	2	2	1	1	2	1	2	3	3	3	3	3	3	3	3	3	3	3	3	3	3	3	3	3	3	3	3	3	3	3	3	3	3	3	3	3	3	3	3	3	3	3	3
12	2023/11/1 20:35:19	79second	WeChat	N/A	2	3	2	2	5	1	1	1	3	3	3	3	3	3	3	3	3	3	3	3	3	3	3	3	3	3	3	3	3	3	3	3	3	3	3	3	3	3	3	3	3	3	3	3	3
13	2023/11/1 20:41:31	172second	WeChat	N/A	2	1	2	2	5	1	1	1	3	4	4	4	5	5	5	4	4	4	4	5	4	4	5	4	4	4	5	3	4	4	4	3	3	4	4	4	4	4	4	4	4	4	4	3	4
14	2023/11/1 20:55:32	66second	WeChat	N/A	2	1	2	2	5	1	1	1	4	4	4	4	4	4	4	4	4	4	4	4	4	4	4	4	4	4	4	4	4	4	4	4	4	4	4	4	4	4	4	4	4	4	4	4	4
15	2023/11/1 21:17:21	109second	WeChat	N/A	1	1	2	1	5	2	1	5	5	4	5	3	4	4	3	4	4	4	4	3	5	5	5	4	5	4	3	1	5	4	4	5	5	4	5	4	5	4	4	5	4	5	5	4	5
16	2023/11/1 21:46:30	464second	WeChat	N/A	1	2	2	2	2	1	1	1	5	5	5	4	5	5	5	5	5	5	5	5	5	5	5	5	5	5	5	5	5	5	5	5	5	5	5	5	5	5	5	5	5	5	5	5	5
17	2023/11/1 22:28:13	130second	WeChat	N/A	1	1	2	2	5	2	1	1	3	4	3	4	3	3	4	3	3	4	3	4	3	4	3	4	3	4	3	3	4	3	4	3	3	4	3	4	3	4	3	4	3	3	3	4	3
18	2023/11/1 22:36:31	204second	WeChat	N/A	2	1	2	2	5	1	2	1	5	4	4	3	3	4	3	4	3	2	3	4	4	5	5	4	3	3	4	4	3	3	4	5	4	3	3	3	3	4	5	4	3	4	3	4	5
19	2023/11/2 6:19:04	549second	WeChat	N/A	2	1	2	2	5	1	1	1	4	4	4	4	4	3	4	3	4	4	4	4	4	4	4	4	4	3	3	3	4	3	2	1	3	3	3	4	3	3	3	2	2	2	3	2	2
20	2023/11/2 8:41:04	800second	WeChat	N/A	2	1	2	1	5	3	2	1	2	2	2	3	3	3	3	2	2	2	2	2	2	2	2	4	3	3	4	2	4	4	4	3	3	4	5	4	4	4	3	2	2	4	2	2	2
21	2023/11/2 8:45:15	133second	WeChat	N/A	1	1	2	1	5	4	1	5	2	2	2	3	3	3	2	1	2	1	3	2	1	2	3	1	2	3	2	3	3	2	2	3	3	2	2	3	3	3	3	2	2	3	3	3	2
22	2023/11/2 8:46:41	157second	WeChat	N/A	2	1	2	2	1	1	1	1	4	4	5	4	4	4	4	4	4	4	5	4	4	4	4	4	4	4	4	3	3	4	4	4	3	3	4	4	4	4	4	3	3	3	4	3	3
23	2023/11/2 8:47:12	121second	WeChat	N/A	2	1	2	2	5	1	1	1	4	4	3	4	3	3	4	3	3	4	4	4	4	4	4	4	4	4	4	4	3	3	4	2	3	3	4	4	4	3	4	3	4	3	3	3	3
24	2023/11/2 8:50:42	130second	WeChat	N/A	1	1	2	1	5	1	2	1	3	3	3	1	1	1	1	1	1	1	1	1	1	1	1	1	1	1	1	2	2	1	1	1	2	2	2	2	1	1	1	1	1	1	1	1	1
25	2023/11/2 8:57:45	156second	WeChat	N/A	1	1	2	1	5	1	1	1	2	2	2	2	5	2	5	5	5	2	2	5	5	2	2	2	5	5	5	2	4	3	4	2	2	2	3	2	2	2	2	2	2	2	2	2	2
26	2023/11/2 9:12:32	80second	WeChat	N/A	2	1	1	2	5	1	1	1	3	3	3	3	3	3	3	3	3	3	3	3	3	3	3	3	3	3	3	3	3	3	3	3	3	3	3	3	3	3	3	3	3	3	3	3	3
27	2023/11/2 9:12:57	161second	WeChat	N/A	1	1	2	1	5	1	1	1	5	3	2	5	2	2	2	2	2	2	2	2	2	2	3	2	2	3	2	2	2	2	2	3	2	2	3	3	3	3	2	2	2	2	3	3	3
28	2023/11/2 9:19:42	119second	WeChat	N/A	1	1	2	2	1	1	1	1	4	4	5	4	4	3	4	4	5	4	3	4	4	5	4	4	3	4	5	4	5	4	4	5	3	3	4	4	4	3	3	3	4	4	4	3	4
29	2023/11/2 9:36:34	182second	WeChat	N/A	2	1	2	2	5	1	2	2	4	3	3	4	4	4	4	3	3	4	3	3	3	3	4	4	4	4	4	3	4	3	2	1	3	2	2	2	3	4	4	3	2	2	3	3	3
30	2023/11/2 9:41:38	128second	WeChat	N/A	2	1	2	2	5	1	1	1	4	3	3	3	4	4	4	4	4	4	4	4	4	4	4	4	4	4	4	3	3	3	3	3	3	3	3	3	3	3	3	3	3	3	3	3	3
31	2023/11/2 9:43:53	194second	WeChat	N/A	2	1	2	2	5	1	1	1	4	4	4	4	3	3	3	3	3	4	4	4	4	4	4	4	4	4	4	4	4	4	4	4	3	3	3	3	3	3	3	3	3	3	3	3	3
32	2023/11/2 9:50:25	162second	WeChat	N/A	1	1	2	1	1	1	1	2	4	5	5	5	4	4	4	4	4	4	5	4	4	4	4	4	4	4	4	4	4	4	5	4	2	3	3	3	3	3	3	2	3	3	3	3	3
33	2023/11/2 10:57:24	104second	WeChat	N/A	2	1	2	2	5	1	1	1	4	2	2	4	2	3	4	2	3	2	3	4	2	4	2	3	3	4	3	2	3	3	4	3	2	3	3	4	2	3	3	4	3	4	2	3	4
34	2023/11/2 11:56:17	410second	WeChat	N/A	1	1	2	1	5	1	1	5	2	2	2	4	2	2	2	2	2	2	2	2	2	2	2	2	2	2	2	4	4	4	4	3	2	2	2	2	2	2	2	2	2	2	2	2	2
35	2023/11/2 14:22:27	87second	WeChat	N/A	1	3	2	1	5	1	2	3	3	3	3	3	3	3	3	3	3	3	3	3	3	3	3	3	3	3	3	3	3	3	3	3	3	3	3	3	3	3	3	3	3	3	3	3	3
36	2023/11/2 15:16:19	85second	WeChat	N/A	1	1	2	2	5	1	1	1	3	2	3	4	3	4	3	4	3	3	4	3	4	3	3	4	4	3	4	3	4	4	3	4	4	4	3	3	4	4	3	3	4	3	5	3	5
37	2023/11/2 15:22:14	137second	WeChat	N/A	2	1	2	2	5	1	1	1	3	2	3	4	3	2	3	3	2	4	4	3	3	4	4	3	3	3	3	2	3	4	3	3	3	4	3	4	3	2	3	3	3	4	3	2	2
38	2023/11/2 15:58:53	151second	WeChat	N/A	2	1	2	2	5	1	1	1	4	4	4	4	4	4	4	4	4	4	4	4	4	4	4	4	4	4	4	4	4	4	4	4	4	4	4	4	4	4	4	4	4	4	4	4	4
39	2023/11/2 15:59:51	141second	WeChat	N/A	1	2	2	2	1	1	1	1	4	4	4	4	4	4	4	4	4	4	4	4	4	4	4	4	4	4	4	3	4	3	3	3	2	2	2	2	2	2	2	2	2	2	2	2	2
40	2023/11/2 16:09:07	127second	WeChat	N/A	2	2	2	2	2	1	1	1	5	5	5	5	5	5	5	5	5	5	5	5	5	5	5	5	5	5	5	5	5	5	5	5	5	5	5	5	5	5	5	5	5	5	5	5	5
41	2023/11/2 16:13:09	92second	WeChat	N/A	1	1	2	2	5	1	1	1	4	5	3	4	3	4	3	4	3	4	3	4	3	4	4	3	4	3	4	4	3	4	4	4	3	4	3	4	3	4	3	4	3	4	3	4	3
42	2023/11/2 16:15:40	117second	WeChat	N/A	1	1	3	2	5	2	2	3	1	1	2	2	1	1	1	1	1	1	1	1	1	1	1	1	1	1	1	1	1	1	1	1	1	1	1	1	1	1	1	1	1	1	1	1	1
43	2023/11/2 16:19:19	105second	WeChat	N/A	1	3	2	2	2	1	1	1	3	3	3	3	3	3	3	3	3	3	3	3	3	3	3	3	3	3	3	2	2	2	2	2	2	2	2	3	3	3	3	3	3	3	3	3	3
44	2023/11/2 16:21:46	64second	WeChat	N/A	1	1	2	2	5	1	1	1	5	5	5	5	5	5	5	5	5	5	5	5	5	5	5	5	5	5	5	5	5	4	4	5	4	5	5	4	4	5	4	5	5	4	5	4	4
45	2023/11/2 16:32:09	102second	WeChat	N/A	1	1	3	2	5	2	2	3	3	3	3	3	3	3	3	3	3	3	3	3	3	3	3	3	3	3	3	3	3	3	3	3	3	3	3	3	3	3	3	3	3	3	3	3	3
46	2023/11/2 16:32:23	236second	WeChat	N/A	1	1	3	1	5	1	4	5	3	5	4	3	3	5	4	5	5	4	4	3	3	3	4	4	4	4	4	5	5	4	4	4	4	5	4	4	4	5	4	5	4	5	5	5	4
47	2023/11/2 16:34:17	104second	WeChat	N/A	2	1	2	2	5	1	1	1	5	5	5	5	5	5	5	5	5	5	5	5	5	5	5	5	5	5	5	5	5	5	5	5	5	5	5	5	5	5	5	5	5	5	5	5	5
48	2023/11/2 16:35:06	135second	Link	Direct access	1	2	3	2	3	4	2	2	3	2	3	4	3	3	4	4	2	2	2	1	2	3	4	4	4	3	3	2	2	2	3	4	4	3	3	4	4	3	2	3	4	4	3	3	3
49	2023/11/2 16:35:38	82second	WeChat	N/A	2	1	2	2	5	1	1	1	4	4	4	4	4	4	4	4	4	4	4	4	4	4	4	4	4	4	4	4	4	4	4	4	4	4	4	4	4	4	4	4	4	4	4	4	4
50	2023/11/2 16:36:43	87second	WeChat	N/A	1	1	3	2	5	2	2	3	5	4	3	4	4	4	3	4	4	4	5	4	3	4	4	3	4	5	4	5	4	5	4	4	4	5	4	4	4	4	5	5	4	4	5	4	4
51	2023/11/2 16:41:30	515second	WeChat	N/A	1	1	3	2	5	1	1	2	4	5	4	4	4	3	5	4	5	4	5	4	5	4	4	5	4	5	4	5	4	3	4	5	3	4	4	4	4	3	4	4	4	5	4	3	4
52	2023/11/2 16:42:09	451second	WeChat	N/A	1	4	3	2	3	4	2	2	4	5	3	3	4	4	4	4	4	5	4	4	3	3	4	4	4	4	3	2	4	4	4	3	2	3	3	3	3	3	3	2	2	4	3	3	3
53	2023/11/2 16:49:18	172second	WeChat	N/A	2	1	2	1	5	1	2	4	3	1	1	1	2	3	2	4	1	3	4	1	1	3	3	2	2	4	4	2	4	1	1	1	2	4	2	3	2	4	3	3	2	3	3	2	3
54	2023/11/2 16:50:36	120second	WeChat	N/A	1	1	2	2	5	1	1	1	3	3	3	3	3	3	3	3	3	3	3	3	3	3	3	3	3	3	3	3	3	3	3	3	3	3	3	3	3	3	3	3	3	3	3	3	3
55	2023/11/2 16:54:12	84second	WeChat	N/A	2	1	2	2	5	1	1	1	5	5	4	4	5	5	5	5	5	4	4	4	4	4	4	4	4	4	4	4	4	4	4	4	4	4	4	4	4	4	4	4	4	4	4	4	4
56	2023/11/2 16:58:34	82second	WeChat	N/A	2	1	2	2	5	1	1	1	2	3	3	3	3	3	3	3	3	3	3	2	2	2	4	4	4	4	3	3	4	4	4	3	3	4	3	3	3	4	4	4	3	3	3	3	4
57	2023/11/2 16:59:42	97second	WeChat	N/A	2	3	2	2	5	1	1	1	3	3	3	3	3	3	3	3	3	3	3	3	3	3	3	3	3	3	3	3	3	3	3	3	3	3	3	3	3	3	3	3	3	3	3	3	3
58	2023/11/2 16:59:44	93second	WeChat	N/A	2	1	2	2	5	1	1	1	2	2	2	2	2	2	2	2	2	2	2	2	2	2	2	2	2	2	2	2	1	3	1	3	1	3	1	2	1	2	1	1	1	1	1	2	3
59	2023/11/2 17:02:03	102second	WeChat	N/A	1	1	2	2	5	1	1	1	3	3	3	3	3	3	3	3	3	3	3	3	3	3	3	3	3	3	3	3	3	3	3	3	3	3	3	3	3	3	3	3	3	3	3	3	3
60	2023/11/2 17:03:12	89second	WeChat	N/A	2	1	2	1	5	1	1	1	4	4	4	3	4	5	4	5	4	4	4	4	4	4	4	5	5	4	4	4	4	4	4	4	4	4	4	4	4	4	4	4	4	4	4	4	4
61	2023/11/2 17:03:18	128second	WeChat	N/A	2	1	2	2	5	1	1	1	4	5	4	5	5	5	5	5	5	5	5	5	5	5	5	5	5	5	5	4	5	4	5	4	4	4	4	4	4	4	4	4	4	4	4	4	4
62	2023/11/2 17:05:03	105second	WeChat	N/A	2	1	2	1	5	1	1	1	5	5	5	5	5	5	5	5	5	5	5	5	5	5	5	5	5	5	5	5	5	5	5	5	5	5	5	5	5	5	5	5	5	5	5	5	5
63	2023/11/2 17:10:51	147second	WeChat	N/A	2	1	2	2	5	1	1	1	3	4	3	3	4	3	4	4	4	4	4	4	3	4	4	4	3	4	4	3	3	3	3	3	4	3	4	3	4	3	2	4	3	4	4	3	4
64	2023/11/2 17:18:58	79second	WeChat	N/A	2	1	2	1	5	1	1	1	3	2	4	2	3	2	4	2	3	4	3	2	4	3	3	4	2	4	4	4	2	4	4	2	4	3	3	2	4	2	4	4	2	4	4	2	4
65	2023/11/2 17:20:26	68second	WeChat	N/A	2	1	2	1	5	1	1	1	1	1	1	1	1	1	1	1	1	1	1	1	1	1	1	1	1	1	1	1	1	1	1	1	1	1	1	1	1	1	1	1	1	1	1	1	1
66	2023/11/2 17:20:32	73second	WeChat	N/A	2	1	2	2	5	1	2	1	5	5	5	5	5	5	5	5	5	5	5	5	5	5	5	5	5	5	5	5	5	5	5	5	5	5	5	5	5	5	5	5	5	5	5	5	5
67	2023/11/2 17:24:58	66second	WeChat	N/A	1	1	2	2	5	1	1	1	5	5	5	5	5	5	5	5	5	5	5	5	5	5	5	5	5	5	5	5	5	5	5	5	5	5	5	5	5	5	5	5	5	5	5	5	5
68	2023/11/2 17:30:06	155second	WeChat	N/A	1	2	2	2	2	2	2	2	4	3	4	4	3	5	3	5	5	4	4	3	4	5	4	4	4	5	5	4	4	3	4	3	4	4	5	4	4	5	4	4	4	5	4	5	4
69	2023/11/2 18:11:26	156second	WeChat	N/A	2	2	3	2	5	3	1	1	3	3	3	3	3	3	3	2	2	2	3	2	3	2	2	2	3	2	2	2	2	2	2	2	3	3	3	3	3	3	3	3	3	3	3	3	3
70	2023/11/2 18:48:33	148second	WeChat	N/A	2	1	2	2	5	1	1	1	3	4	4	4	4	4	4	3	4	4	4	4	3	4	4	4	3	4	4	4	4	4	3	4	4	4	4	3	4	4	4	4	4	4	4	4	4
71	2023/11/2 19:42:27	207second	WeChat	N/A	2	1	2	2	5	1	1	4	2	2	2	1	1	1	1	3	2	2	2	2	2	2	2	2	2	2	2	1	3	2	3	3	1	1	1	2	1	2	1	1	1	2	2	2	2
72	2023/11/2 20:11:02	92second	WeChat	N/A	2	1	1	1	5	1	1	1	5	4	4	4	4	4	4	4	5	5	4	4	4	4	4	3	3	3	4	5	5	5	5	5	5	4	4	5	5	4	4	4	4	5	5	4	5
73	2023/11/2 20:39:37	146second	WeChat	N/A	1	3	3	2	4	3	1	1	3	3	3	3	3	3	3	3	3	3	3	3	3	3	3	4	4	3	3	3	3	3	3	3	3	3	3	3	3	3	3	4	4	3	3	3	3
74	2023/11/2 20:47:52	180second	WeChat	N/A	2	1	1	2	5	1	1	1	4	4	4	4	4	4	4	4	4	4	4	4	4	3	3	4	4	3	4	4	4	3	4	3	4	3	4	4	4	3	4	3	4	3	4	4	4
75	2023/11/2 21:06:31	113second	WeChat	N/A	1	1	2	2	5	1	1	1	4	3	4	4	4	4	4	3	4	4	4	4	3	4	4	4	3	3	4	4	4	4	4	4	4	4	4	4	4	4	4	4	4	4	4	4	4
76	2023/11/2 22:19:18	129second	WeChat	N/A	1	1	2	2	5	1	1	1	4	4	3	4	4	4	4	4	4	4	5	5	5	5	4	4	4	5	4	4	5	4	4	5	4	5	4	5	5	5	5	5	5	5	4	4	4
77	2023/11/2 22:34:45	293second	WeChat	N/A	1	1	2	2	5	1	1	1	4	3	4	3	3	3	3	4	3	2	3	3	2	3	2	3	2	2	3	5	4	3	4	3	3	3	3	3	4	4	3	3	4	3	2	2	2
78	2023/11/2 22:35:14	120second	WeChat	N/A	2	1	2	2	5	1	1	1	4	3	3	4	3	4	3	3	4	4	3	4	3	4	4	3	4	4	4	5	4	5	5	4	4	4	3	3	3	4	4	4	4	4	3	4	4
79	2023/11/2 22:38:27	102second	WeChat	N/A	2	1	2	2	5	1	1	1	5	5	5	5	5	5	5	5	5	5	5	5	5	5	5	5	5	5	5	5	5	5	5	5	5	5	5	5	5	5	5	5	5	5	5	5	5
80	2023/11/2 22:57:30	84second	WeChat	N/A	2	1	2	2	5	1	1	1	3	3	3	3	3	3	3	3	3	3	3	3	3	3	3	3	3	3	3	3	3	3	3	3	3	3	3	3	3	3	3	3	3	3	3	3	3
81	2023/11/2 22:58:12	573second	WeChat	N/A	1	1	2	1	2	2	4	5	5	5	1	5	4	5	4	5	2	5	4	1	1	5	5	1	1	5	5	4	5	4	5	5	4	5	5	5	2	3	5	4	4	5	4	4	2
82	2023/11/2 23:03:37	154second	WeChat	N/A	1	1	3	1	5	2	1	2	4	4	4	4	4	4	4	4	4	4	4	4	4	4	4	4	4	4	4	4	4	4	4	4	4	4	4	4	4	4	4	4	4	4	4	4	4
83	2023/11/2 23:05:33	75second	WeChat	N/A	2	1	2	2	5	1	1	1	4	4	4	4	4	4	4	4	4	4	4	4	4	4	4	4	4	4	4	4	4	4	4	4	4	4	4	4	4	4	4	4	4	4	4	4	4
84	2023/11/2 23:07:51	226second	WeChat	N/A	1	1	2	1	5	3	4	5	5	5	5	5	5	5	5	5	5	5	5	5	5	5	5	5	5	5	5	5	5	3	4	3	5	3	5	5	4	5	4	3	4	5	4	4	4
85	2023/11/2 23:28:11	116second	WeChat	N/A	2	1	2	2	2	1	1	4	4	4	4	4	4	4	4	4	4	4	4	4	4	4	4	4	4	4	4	4	4	4	4	4	4	4	4	4	4	4	4	4	4	4	4	4	4
86	2023/11/2 23:42:46	222second	Mobile Submission	Direct access	2	1	2	1	5	2	1	5	5	5	5	5	5	5	5	5	5	5	5	5	5	5	5	5	5	5	5	4	4	3	3	3	2	2	4	4	4	4	4	4	4	4	4	4	4
87	2023/11/2 23:50:16	293second	WeChat	N/A	1	1	2	1	5	1	1	1	5	5	5	5	5	5	5	5	5	5	5	5	5	5	5	5	5	5	5	3	3	3	3	3	2	3	3	3	3	3	3	3	3	3	3	3	3
88	2023/11/3 0:29:43	152second	WeChat	N/A	1	1	2	1	5	1	1	1	4	2	3	5	5	5	5	5	5	4	3	4	4	4	4	2	4	3	5	4	4	3	3	3	2	2	2	4	3	3	4	4	5	3	4	4	4
89	2023/11/3 4:38:01	190second	WeChat	N/A	1	5	2	1	4	4	2	2	1	1	1	1	1	1	1	1	1	1	1	1	1	1	1	1	1	1	1	2	2	2	2	2	2	2	2	2	2	2	2	2	2	2	2	2	2
90	2023/11/3 7:14:55	1117second	WeChat	N/A	2	2	2	2	2	1	1	1	5	5	5	4	4	4	4	4	5	4	5	4	4	4	4	5	5	5	5	4	4	4	4	4	3	3	4	4	3	3	4	3	3	3	3	3	3
91	2023/11/3 9:00:10	1079second	WeChat	N/A	2	1	2	2	5	1	2	3	4	4	4	4	4	4	4	4	4	4	5	4	5	5	5	5	5	5	5	4	4	4	3	4	3	4	3	4	4	4	4	4	4	4	4	4	4
92	2023/11/3 9:02:58	170second	WeChat	N/A	1	1	2	1	5	1	4	5	5	5	5	5	5	5	5	5	5	5	5	5	5	5	5	5	5	5	5	5	5	5	5	5	5	5	5	5	5	5	5	5	5	5	5	5	5
93	2023/11/3 9:11:20	154second	WeChat	N/A	1	4	1	1	2	1	1	2	3	3	3	3	4	4	4	4	4	3	3	3	3	3	3	3	2	3	3	3	3	2	3	1	3	3	3	3	3	3	3	3	3	3	3	3	3
94	2023/11/3 9:11:51	76second	WeChat	N/A	1	2	1	2	5	1	1	1	5	5	5	5	5	5	5	5	5	5	5	5	5	5	5	5	5	5	5	5	5	5	5	5	5	5	5	5	5	5	5	5	5	5	5	5	5
95	2023/11/3 9:14:36	116second	WeChat	N/A	1	2	3	1	3	4	4	5	3	3	3	3	3	3	3	3	3	3	3	3	3	3	3	3	3	3	3	3	3	3	3	3	3	3	3	3	3	3	3	3	3	3	3	3	3
96	2023/11/3 9:17:19	264second	WeChat	N/A	1	2	1	1	1	1	1	1	4	4	4	4	4	4	4	4	4	4	4	4	4	4	4	4	4	4	4	4	4	4	4	4	4	4	4	4	4	4	4	4	4	4	4	4	4
97	2023/11/3 9:18:12	138second	WeChat	N/A	1	3	1	2	5	1	1	1	3	3	3	3	3	3	3	3	3	3	3	3	3	3	3	3	1	3	3	3	3	3	3	3	3	3	3	3	3	3	3	3	3	3	3	3	3
98	2023/11/3 9:19:02	104second	WeChat	N/A	1	2	1	1	1	2	1	1	4	4	4	4	4	4	4	4	4	4	4	4	4	4	4	4	4	4	4	4	4	4	4	4	4	3	4	4	4	4	4	3	4	4	4	3	4
99	2023/11/3 9:19:50	121second	WeChat	N/A	1	2	1	1	1	1	1	1	1	1	1	1	1	1	1	1	1	3	3	3	3	3	3	3	3	3	3	3	3	3	3	3	3	3	3	3	3	3	3	3	3	3	3	3	3
100	2023/11/3 9:20:30	174second	WeChat	N/A	2	2	1	1	5	1	1	1	5	5	5	5	5	5	5	5	5	5	5	5	5	5	5	5	5	5	5	5	5	5	5	5	5	5	5	5	5	5	5	5	5	5	5	5	5
101	2023/11/3 9:21:07	109second	WeChat	N/A	1	2	2	1	5	1	1	1	5	5	5	5	5	5	5	5	5	5	5	5	5	5	5	5	5	5	5	5	5	5	5	5	5	5	5	5	5	5	5	5	5	5	5	5	5
102	2023/11/3 9:22:45	865second	WeChat	N/A	1	2	1	1	2	2	1	1	5	5	5	5	5	5	5	5	5	4	4	3	3	3	4	4	3	3	4	4	2	2	3	2	2	2	2	4	4	4	3	3	3	4	3	3	3
103	2023/11/3 9:23:26	82second	WeChat	N/A	1	2	1	1	2	1	1	1	3	3	3	3	3	3	3	3	3	3	3	3	3	3	3	3	3	3	3	3	3	3	3	3	3	3	3	3	3	3	3	3	3	3	3	3	3
104	2023/11/3 9:24:25	864second	WeChat	N/A	1	2	1	1	3	1	1	1	4	4	4	5	4	4	4	4	4	5	5	5	5	5	5	5	5	5	5	2	4	4	4	2	2	2	3	3	2	2	2	1	2	1	2	3	2
105	2023/11/3 9:24:48	96second	WeChat	N/A	1	2	2	2	2	4	1	1	5	5	5	5	5	5	5	5	5	4	4	4	4	4	4	4	4	4	4	4	4	4	4	4	4	4	4	4	4	4	4	4	4	4	4	4	4
106	2023/11/3 9:25:13	103second	WeChat	N/A	1	2	1	1	1	2	1	1	5	5	5	5	5	5	5	5	5	5	5	5	5	5	5	5	5	5	5	5	5	5	5	5	5	5	5	5	5	5	5	5	5	5	5	5	5
107	2023/11/3 9:26:42	1873second	WeChat	N/A	1	2	1	1	3	1	1	1	2	3	4	3	3	3	4	3	4	3	3	3	3	3	3	3	3	3	3	2	3	1	1	1	2	2	3	3	1	1	1	1	1	1	1	1	1
108	2023/11/3 9:27:50	129second	WeChat	N/A	1	2	1	1	2	2	4	2	5	4	4	4	5	4	5	5	4	4	5	4	5	4	5	4	5	4	4	4	5	5	5	4	4	5	4	5	4	5	5	5	4	4	4	5	5
109	2023/11/3 9:28:23	112second	WeChat	N/A	2	2	1	2	2	1	1	1	5	5	5	5	5	5	5	5	5	5	5	5	5	5	5	5	5	5	5	5	5	5	5	5	3	3	3	3	3	3	3	3	3	1	3	3	3
110	2023/11/3 9:30:40	159second	WeChat	N/A	2	2	2	2	5	1	1	1	4	4	4	4	4	4	4	4	4	4	4	4	4	4	4	4	4	4	4	4	4	4	4	4	4	4	4	4	4	4	4	4	4	4	4	4	4
111	2023/11/3 9:30:41	150second	WeChat	N/A	2	1	1	1	1	1	1	1	4	4	4	4	3	3	3	3	3	4	3	3	3	3	3	3	3	3	3	5	3	3	3	3	3	3	3	3	4	3	3	3	3	3	4	4	3
112	2023/11/3 9:31:03	130second	WeChat	N/A	2	1	2	2	1	1	1	1	3	3	3	3	3	3	3	3	3	3	3	3	3	3	3	3	3	3	3	3	3	3	3	3	3	3	3	3	3	3	3	3	3	3	3	3	3
113	2023/11/3 9:31:10	230second	WeChat	N/A	2	2	2	2	5	1	1	1	4	4	4	4	4	4	4	4	4	4	4	4	4	3	4	4	4	4	4	4	3	4	3	3	1	3	3	3	3	4	4	3	3	3	3	3	3
114	2023/11/3 9:31:27	134second	WeChat	N/A	1	2	1	1	2	1	2	2	2	2	3	3	2	2	3	2	2	2	2	2	2	2	3	3	3	3	3	4	4	3	3	3	3	3	4	4	3	3	3	2	3	2	3	3	3
115	2023/11/3 9:32:15	204second	Link	Direct access	1	2	2	1	5	1	1	1	2	1	1	4	5	4	5	4	2	4	4	3	3	3	3	4	4	4	4	4	3	3	4	3	3	2	2	2	3	3	3	3	3	3	2	2	2
116	2023/11/3 9:32:30	130second	WeChat	N/A	1	3	1	1	2	1	1	1	1	1	1	1	1	1	1	1	1	1	1	1	1	1	1	1	1	1	1	1	1	1	1	1	1	1	1	1	1	1	1	1	1	1	1	1	1
117	2023/11/3 9:33:54	147second	WeChat	N/A	2	2	2	2	2	2	1	1	5	5	5	5	5	5	5	5	5	5	5	5	5	5	5	5	5	5	5	5	5	5	5	4	5	5	5	5	4	4	4	4	4	4	4	4	4
118	2023/11/3 9:34:36	238second	WeChat	N/A	2	2	3	2	2	3	2	2	3	3	2	2	3	3	4	4	3	4	4	3	4	4	4	4	4	4	4	3	4	3	4	3	2	3	3	4	3	4	4	3	3	3	3	3	3
119	2023/11/3 9:34:44	159second	WeChat	N/A	1	3	1	1	1	2	1	1	3	4	3	5	4	4	4	4	2	3	3	3	3	3	3	3	3	3	3	3	3	3	3	3	4	3	3	3	3	3	3	4	3	3	3	3	2
120	2023/11/3 9:37:17	99second	WeChat	N/A	1	2	1	1	2	1	1	1	2	1	3	2	1	3	2	2	3	2	1	2	2	3	2	1	2	3	3	2	2	2	3	3	2	2	3	2	2	3	3	2	2	2	2	2	2
121	2023/11/3 9:37:19	515second	WeChat	N/A	1	2	2	1	2	4	4	5	5	5	5	3	3	3	5	3	5	5	5	3	5	5	3	5	5	5	3	4	4	3	3	2	3	4	3	3	5	5	4	3	3	3	4	4	4
122	2023/11/3 9:39:44	263second	WeChat	N/A	2	2	1	2	5	1	1	1	3	4	4	4	4	5	5	5	5	5	5	5	3	3	4	4	4	4	4	4	4	4	4	4	4	4	4	4	4	4	4	3	3	4	4	4	4
123	2023/11/3 9:40:43	135second	WeChat	N/A	2	2	1	2	2	2	1	2	4	4	4	4	5	4	4	4	4	4	4	4	4	4	4	4	4	4	4	4	4	4	4	4	4	4	4	4	4	4	4	4	4	4	4	4	4
124	2023/11/3 9:41:48	106second	WeChat	N/A	1	3	1	1	3	3	1	1	2	2	2	2	2	3	3	4	2	2	3	1	3	4	4	2	2	4	3	4	2	4	2	2	3	3	2	3	2	3	2	3	3	2	2	3	2
125	2023/11/3 9:45:08	104second	WeChat	N/A	1	3	1	1	1	1	1	1	5	5	5	5	5	5	5	5	5	5	5	5	5	5	5	5	5	5	5	5	5	5	5	5	5	5	5	5	5	5	5	5	5	5	5	5	5
126	2023/11/3 9:51:20	113second	WeChat	N/A	1	3	1	1	3	4	2	1	3	3	3	3	3	3	3	3	3	3	3	3	3	3	3	3	3	3	3	3	3	3	3	3	3	3	3	3	3	3	3	3	3	3	3	3	3
127	2023/11/3 9:53:20	86second	WeChat	N/A	2	2	1	1	1	1	1	1	3	3	3	3	3	3	3	3	3	3	3	3	3	3	3	3	3	3	3	3	3	3	3	3	3	3	3	3	3	3	3	3	3	3	3	3	3
128	2023/11/3 9:58:44	99second	WeChat	N/A	1	3	1	1	1	1	1	1	3	3	3	3	3	3	3	3	3	3	3	3	3	3	3	3	3	3	3	3	3	3	3	3	3	3	3	3	3	3	3	3	3	3	3	3	3
129	2023/11/3 10:00:13	723second	WeChat	N/A	1	5	3	2	4	4	1	1	2	2	1	1	1	1	4	2	2	3	3	3	3	3	3	3	3	3	3	3	4	4	4	3	3	3	4	3	4	4	4	1	1	3	1	3	1
130	2023/11/3 10:01:05	82second	WeChat	N/A	1	2	1	1	2	1	1	1	3	3	3	3	3	3	3	3	3	3	3	3	3	3	3	3	3	3	3	3	3	3	3	3	3	3	3	3	3	3	3	3	3	3	3	3	3
131	2023/11/3 10:09:47	134second	WeChat	N/A	1	1	1	1	4	2	2	3	5	5	5	5	5	5	5	5	5	5	5	5	5	5	5	5	5	5	5	5	5	5	5	5	5	5	5	5	5	5	5	5	5	5	5	5	5
132	2023/11/3 10:10:23	110second	WeChat	N/A	2	1	1	2	5	1	2	2	5	5	5	5	5	5	5	5	5	5	5	5	5	5	5	5	5	5	5	5	5	5	5	5	5	5	5	5	5	5	5	5	5	5	5	5	5
133	2023/11/3 10:12:19	117second	WeChat	N/A	2	1	1	1	2	1	1	1	5	4	4	4	5	5	5	5	5	5	5	5	5	5	5	5	5	5	5	5	5	5	5	4	5	5	5	5	4	3	3	4	4	4	4	5	5
134	2023/11/3 10:13:03	83second	WeChat	N/A	1	2	1	1	1	1	1	1	5	5	5	5	5	5	5	5	5	5	5	5	5	5	5	5	5	5	5	5	5	5	5	5	5	5	5	5	5	5	5	5	5	5	5	5	5
135	2023/11/3 10:15:33	152second	WeChat	N/A	1	3	1	1	1	1	1	1	3	3	3	3	3	3	3	3	3	3	3	3	3	3	3	3	3	3	3	3	3	3	3	3	3	3	3	3	3	3	3	3	3	3	3	3	3
136	2023/11/3 10:17:17	115second	WeChat	N/A	1	1	2	2	1	1	1	1	1	1	1	1	1	1	1	1	1	1	1	1	1	1	1	1	1	1	1	1	1	1	1	1	1	1	1	1	1	1	1	1	1	1	1	1	1
137	2023/11/3 10:30:24	110second	WeChat	N/A	2	1	1	2	2	1	1	1	4	4	4	4	4	4	4	4	4	4	4	4	4	4	4	4	4	4	4	4	4	4	4	4	4	4	4	4	4	4	4	4	4	4	4	4	4
138	2023/11/3 10:30:36	195second	WeChat	N/A	2	3	2	1	2	1	1	1	4	4	4	3	3	3	4	3	3	4	3	3	3	3	4	3	3	3	3	2	4	3	2	1	3	2	2	2	3	2	2	2	2	2	2	2	2
139	2023/11/3 10:32:36	91second	WeChat	N/A	2	2	2	2	1	1	1	1	2	2	2	2	3	3	3	3	3	3	3	3	3	3	3	3	3	3	3	3	3	3	3	3	3	3	3	3	3	3	3	3	3	3	3	3	3
140	2023/11/3 10:34:34	171second	WeChat	N/A	1	2	2	2	3	4	4	5	4	5	5	5	4	4	5	5	5	5	5	4	5	4	5	5	4	4	4	4	5	4	5	4	5	5	5	5	5	4	5	5	5	4	4	4	4
141	2023/11/3 10:39:29	1580second	WeChat	N/A	1	2	2	2	2	2	2	1	4	3	2	4	5	5	4	4	4	4	5	4	4	4	4	4	4	4	4	4	3	2	3	2	1	1	1	2	2	2	3	1	1	1	2	2	1
142	2023/11/3 10:46:08	146second	WeChat	N/A	2	1	2	1	5	1	1	1	3	4	3	3	4	4	4	4	4	4	4	4	5	4	4	4	3	4	4	2	4	3	3	3	3	3	3	3	3	3	3	3	4	3	4	3	4
143	2023/11/3 10:47:07	100second	WeChat	N/A	1	1	2	2	5	1	1	1	1	1	1	1	1	4	4	4	5	4	4	4	3	3	3	3	3	3	3	1	1	1	1	1	3	3	3	3	4	4	4	3	3	3	4	3	3
144	2023/11/3 10:48:22	452second	WeChat	N/A	1	4	1	1	3	2	1	1	1	2	2	5	4	4	3	3	2	3	3	3	3	3	2	3	3	3	3	1	1	1	1	1	1	1	1	1	1	1	1	1	1	1	1	1	1
145	2023/11/3 10:48:57	215second	WeChat	N/A	1	1	2	2	5	1	1	1	4	2	4	2	3	4	2	4	2	2	4	3	4	2	2	4	3	4	2	3	3	2	4	2	2	2	3	2	2	4	2	3	4	2	3	3	4
146	2023/11/3 10:49:49	133second	WeChat	N/A	2	1	3	2	4	4	4	5	5	5	5	5	5	5	5	5	5	5	5	5	5	5	5	5	5	5	5	5	5	5	5	5	5	5	5	5	5	5	5	5	5	5	5	5	5
147	2023/11/3 10:49:56	106second	WeChat	N/A	1	1	2	2	5	1	1	1	4	4	4	4	4	4	4	4	4	4	4	4	4	4	4	4	4	4	4	4	4	4	4	4	3	3	3	3	3	3	3	3	3	3	2	2	2
148	2023/11/3 10:50:07	104second	WeChat	N/A	2	1	2	1	5	1	2	2	1	1	1	1	1	1	1	1	1	1	1	1	1	1	2	2	2	2	2	2	2	2	2	2	2	2	2	2	2	2	2	2	2	2	2	2	2
149	2023/11/3 10:50:46	96second	WeChat	N/A	1	2	2	2	2	1	1	1	4	4	4	4	5	4	3	3	3	4	4	4	4	4	4	4	4	4	4	4	4	4	4	4	4	4	4	4	4	4	4	4	4	4	4	4	4
150	2023/11/3 10:50:57	91second	WeChat	N/A	2	1	2	1	5	2	1	1	4	4	4	4	4	4	4	4	4	4	4	4	4	4	4	4	4	4	4	4	4	4	4	4	4	4	4	4	4	4	4	4	4	4	4	4	4
151	2023/11/3 10:51:01	440second	WeChat	N/A	1	1	2	1	5	2	4	4	4	5	5	5	5	4	4	5	5	5	5	5	5	5	4	5	5	5	4	4	5	4	4	4	5	5	5	4	5	4	4	4	3	4	4	5	4
152	2023/11/3 10:52:56	454second	WeChat	N/A	1	1	2	1	5	1	1	1	2	4	5	5	3	5	5	4	5	3	3	2	2	2	2	3	3	3	3	4	2	4	1	4	2	2	2	2	3	3	3	2	2	2	2	2	2
153	2023/11/3 10:55:02	135second	WeChat	N/A	2	1	2	2	5	1	1	1	5	5	5	5	5	5	5	5	5	5	5	5	5	5	5	5	5	5	5	5	5	5	5	5	5	5	5	5	5	5	5	5	5	5	5	5	5
154	2023/11/3 10:55:36	158second	WeChat	N/A	2	1	2	2	5	1	1	1	4	4	4	4	4	5	5	5	5	3	3	3	3	2	3	2	2	2	2	2	2	3	2	2	3	3	3	3	2	2	2	2	2	2	2	2	2
155	2023/11/3 10:56:03	626second	WeChat	N/A	1	1	2	1	5	2	4	5	2	3	3	2	4	4	3	3	2	1	2	1	2	2	3	2	3	2	2	4	4	3	3	4	2	3	3	3	3	4	3	1	2	4	3	3	2
156	2023/11/3 10:59:07	183second	WeChat	N/A	1	1	2	1	5	2	3	5	5	5	5	4	4	4	4	5	5	5	5	5	4	5	5	5	5	5	5	4	5	5	5	5	5	5	5	5	5	4	5	5	5	5	5	5	5
157	2023/11/3 11:00:35	383second	WeChat	N/A	2	1	2	1	5	1	2	1	2	3	3	2	2	2	4	4	3	3	3	2	2	2	3	3	4	2	2	3	3	2	3	3	2	2	2	3	3	3	2	2	2	3	3	3	2
158	2023/11/3 11:00:39	100second	WeChat	N/A	1	1	2	2	5	1	2	4	5	5	5	5	5	4	4	5	3	3	4	4	3	3	3	4	3	3	3	3	3	3	3	3	4	5	2	1	2	4	3	2	4	3	3	4	3
159	2023/11/3 11:05:42	151second	WeChat	N/A	1	3	1	1	3	1	1	1	1	1	1	1	1	1	1	1	1	1	1	1	1	1	1	1	1	1	1	1	1	1	1	1	1	1	1	1	1	1	1	1	1	1	1	1	1
160	2023/11/3 11:09:01	254second	WeChat	N/A	1	1	3	2	5	2	1	1	3	3	3	4	3	4	4	4	4	4	5	4	4	4	4	4	4	3	4	1	5	4	5	3	2	3	3	3	3	2	2	2	2	1	2	2	1
161	2023/11/3 11:09:58	194second	WeChat	N/A	2	2	1	2	1	1	1	2	4	4	3	4	3	3	4	4	3	3	3	3	4	4	4	3	4	3	4	3	3	3	3	3	3	4	4	4	4	3	4	3	3	4	3	3	3
162	2023/11/3 11:15:39	391second	WeChat	N/A	1	1	2	1	5	2	4	2	5	5	4	5	5	5	5	5	5	5	5	5	5	5	5	5	5	5	5	5	5	4	5	5	3	3	5	5	4	4	4	4	4	4	4	4	4
163	2023/11/3 11:20:16	284second	WeChat	N/A	1	3	2	2	2	1	1	1	2	2	2	1	3	3	2	2	2	2	2	2	2	2	2	3	3	3	3	1	1	1	1	1	1	3	1	1	1	1	2	1	1	2	1	1	1
164	2023/11/3 11:26:06	231second	WeChat	N/A	1	1	2	1	5	1	1	1	3	3	3	2	3	2	3	3	4	4	4	3	4	3	2	2	2	2	2	4	3	4	3	4	2	2	2	2	3	2	2	2	2	3	2	2	2
165	2023/11/3 11:26:53	153second	WeChat	N/A	1	2	1	1	1	1	1	1	4	4	4	4	4	4	4	4	4	4	4	4	4	4	4	4	4	4	4	4	4	4	4	4	4	4	4	4	4	4	4	4	4	4	4	4	4
166	2023/11/3 11:43:15	78second	WeChat	N/A	1	1	2	2	5	1	1	1	2	2	2	2	2	2	2	2	2	2	2	2	2	2	2	2	2	2	2	2	2	2	2	2	2	2	2	2	2	2	2	2	2	2	2	2	2
167	2023/11/3 12:09:32	94second	WeChat	N/A	1	2	1	1	2	1	1	1	3	3	3	3	3	3	3	3	3	3	3	3	3	3	3	3	3	3	3	3	3	3	3	3	3	3	3	3	3	3	3	3	3	3	3	3	3
168	2023/11/3 12:18:56	104second	WeChat	N/A	1	1	3	2	5	1	1	1	3	4	3	3	4	3	4	3	2	3	3	4	2	4	2	4	2	3	4	4	3	3	4	3	3	3	3	3	3	4	4	3	3	2	2	2	4
169	2023/11/3 12:19:45	121second	WeChat	N/A	2	1	2	1	1	1	2	2	4	4	4	4	3	3	3	3	3	4	3	4	4	3	4	3	4	3	4	3	4	3	4	3	3	3	3	3	4	3	4	3	3	3	4	3	3
170	2023/11/3 12:21:01	162second	WeChat	N/A	1	2	3	2	3	4	1	1	4	3	4	5	3	3	3	3	3	4	4	4	4	3	5	4	3	5	4	2	5	4	4	3	3	3	3	4	2	3	3	2	2	2	3	3	3
171	2023/11/3 12:22:22	666second	WeChat	N/A	1	2	1	2	2	1	1	1	1	1	1	1	1	1	1	1	1	2	2	2	2	2	2	2	2	2	2	2	2	2	2	2	2	2	2	2	2	2	2	2	2	2	2	2	2
172	2023/11/3 12:23:22	161second	WeChat	N/A	2	1	2	1	1	1	2	4	5	5	5	5	5	5	5	5	5	5	5	5	5	5	5	5	5	5	5	5	5	5	5	5	3	4	5	5	4	4	4	4	4	5	5	5	5
173	2023/11/3 12:31:29	397second	WeChat	N/A	1	1	2	1	2	1	4	5	5	4	4	2	1	3	3	4	3	3	3	1	3	3	3	3	3	3	3	4	4	1	1	1	1	1	1	1	3	3	3	2	3	3	3	3	3
174	2023/11/3 12:32:59	358second	WeChat	N/A	2	1	2	1	5	1	3	1	4	4	4	4	5	4	4	4	4	4	5	4	5	5	4	4	5	4	4	3	4	3	4	4	3	3	4	4	4	4	3	3	2	3	2	2	2
175	2023/11/3 12:33:55	497second	WeChat	N/A	2	1	2	1	5	2	4	1	3	3	3	3	4	3	4	5	4	4	4	3	3	3	4	3	3	4	4	3	4	3	4	3	3	3	4	3	4	4	3	3	3	3	3	3	3
176	2023/11/3 12:37:37	265second	WeChat	N/A	2	1	2	2	1	1	1	1	3	4	5	4	4	4	4	4	3	1	2	2	2	2	2	2	2	2	2	3	4	4	4	4	1	1	2	2	1	3	2	2	2	3	2	2	2
177	2023/11/3 12:41:09	219second	WeChat	N/A	2	1	2	1	5	2	1	3	4	4	4	5	4	4	4	4	4	4	4	4	4	4	4	4	4	4	4	3	3	3	3	3	3	3	3	3	2	2	2	2	2	3	2	2	3
178	2023/11/3 12:47:50	85second	WeChat	N/A	1	2	3	1	1	1	1	1	3	3	3	3	3	3	2	2	3	3	2	3	3	3	3	2	4	3	3	3	3	3	2	3	3	3	3	3	3	3	4	3	3	3	4	3	3
179	2023/11/3 12:49:27	105second	WeChat	N/A	2	1	2	1	5	2	2	5	5	5	5	5	5	5	5	5	5	5	5	5	5	5	5	5	5	5	5	4	4	2	1	4	2	2	2	2	2	2	2	2	2	2	2	2	2
180	2023/11/3 12:51:56	237second	Mobile Submission	Direct access	1	4	2	2	3	1	1	1	2	2	2	3	2	3	3	4	3	3	3	3	3	3	2	2	2	2	3	3	2	3	2	2	3	3	3	3	2	2	2	2	2	2	2	2	3
181	2023/11/3 12:53:50	110second	WeChat	N/A	2	1	2	1	5	1	2	2	5	5	5	5	5	5	5	5	5	5	5	5	5	5	5	5	5	5	5	4	4	4	4	4	4	4	4	4	4	4	4	4	4	4	4	4	4
182	2023/11/3 12:54:57	213second	Mobile Submission	Direct access	1	3	3	2	2	1	1	1	2	2	3	3	2	2	2	2	2	2	2	2	2	3	2	2	3	2	2	3	4	2	4	3	1	2	2	3	1	2	1	1	1	2	1	1	2
183	2023/11/3 12:56:39	230second	WeChat	N/A	1	2	3	2	1	3	4	3	5	4	4	2	2	2	2	2	2	4	4	4	4	4	4	4	4	4	4	4	4	4	4	4	4	4	4	4	3	3	3	2	2	4	4	3	3
184	2023/11/3 12:57:21	85second	WeChat	N/A	1	2	1	2	5	1	1	1	4	4	4	4	4	4	4	4	4	4	4	4	4	4	4	4	4	4	4	4	4	4	4	4	4	4	4	4	4	4	4	4	4	4	4	4	4
185	2023/11/3 12:58:17	67second	WeChat	N/A	1	1	2	1	5	2	4	5	3	3	3	3	3	3	3	3	3	3	3	3	3	3	3	3	3	3	3	3	3	3	3	3	3	3	3	3	3	3	3	3	3	3	3	3	3
186	2023/11/3 12:59:46	155second	WeChat	N/A	1	1	1	2	1	1	4	2	3	3	3	3	3	3	3	3	3	4	4	4	4	4	3	3	3	3	3	3	3	3	3	3	4	4	4	4	3	4	4	3	4	3	3	3	3
187	2023/11/3 13:00:03	179second	Mobile Submission	Direct access	1	3	2	2	2	1	1	1	3	3	3	2	3	3	3	3	3	3	3	3	3	2	3	3	3	3	3	3	3	3	3	2	2	3	3	3	3	3	3	2	2	2	3	3	3
188	2023/11/3 13:00:50	669second	WeChat	N/A	2	1	1	1	5	1	1	1	3	3	2	4	4	4	4	2	3	3	4	2	3	4	4	3	2	3	3	3	2	2	3	2	1	1	2	2	2	2	3	3	3	3	3	3	3
189	2023/11/3 13:09:04	539second	Mobile Submission	Direct access	2	2	2	2	2	2	1	1	4	4	4	4	5	4	3	5	5	3	3	4	4	4	4	5	3	4	5	1	5	2	3	3	1	2	2	3	2	1	2	1	1	1	2	2	2
190	2023/11/3 13:09:26	150second	WeChat	N/A	2	1	2	1	5	2	2	3	5	5	5	5	5	5	5	5	5	5	5	5	5	5	5	5	5	5	5	5	5	5	5	5	5	5	5	5	5	5	5	5	5	5	5	5	5
191	2023/11/3 13:14:10	288second	WeChat	N/A	1	1	2	2	5	1	1	1	5	4	3	4	5	5	5	4	5	4	5	4	5	5	5	5	5	5	5	4	3	3	4	4	2	4	3	4	3	4	4	3	3	4	4	4	3
192	2023/11/3 13:23:55	864second	WeChat	N/A	1	5	3	2	4	4	4	1	4	4	4	4	4	3	4	4	4	3	4	3	2	2	4	3	3	2	3	3	4	3	3	2	2	3	4	3	2	3	2	2	2	3	2	2	2
193	2023/11/3 13:24:14	71second	WeChat	N/A	2	1	2	2	5	1	1	1	4	4	4	4	4	4	4	4	4	4	4	4	4	4	4	4	4	4	4	4	4	4	4	4	4	4	4	4	4	4	4	4	4	4	4	4	4
194	2023/11/3 13:24:35	81second	WeChat	N/A	1	1	2	2	5	1	1	1	5	5	5	5	5	5	5	5	5	5	5	5	5	5	5	5	5	5	5	5	5	5	5	5	5	5	5	5	5	5	5	5	5	5	5	5	5
195	2023/11/3 13:25:47	87second	WeChat	N/A	1	1	2	1	5	1	1	1	3	2	3	2	3	3	4	3	3	4	3	4	3	4	3	4	3	2	3	3	2	3	4	3	3	2	4	3	3	3	4	2	3	3	4	3	3
196	2023/11/3 13:27:58	112second	WeChat	N/A	1	1	2	1	5	1	1	1	3	3	3	3	3	3	2	2	2	3	4	3	4	3	2	3	4	4	3	3	3	4	3	3	2	3	4	3	3	4	3	4	4	3	3	4	3
197	2023/11/3 13:37:21	79second	WeChat	N/A	1	1	2	1	5	1	1	2	4	4	3	4	4	4	4	4	4	4	4	4	4	4	4	4	4	4	4	4	4	4	4	4	4	4	4	4	3	3	3	3	3	3	4	3	4
198	2023/11/3 13:40:24	91second	WeChat	N/A	1	1	2	1	5	1	1	2	3	3	3	4	4	4	4	3	4	3	4	4	4	4	4	4	3	4	3	4	4	3	4	3	4	3	4	4	4	3	4	4	4	4	4	3	4
199	2023/11/3 13:41:54	130second	WeChat	N/A	2	2	2	2	2	1	1	1	3	3	3	3	3	3	3	3	3	3	3	3	3	3	3	3	3	3	3	3	3	3	3	3	3	3	3	3	3	3	3	3	3	3	3	3	3
200	2023/11/3 13:47:26	707second	Mobile Submission	Direct access	2	3	2	2	2	1	1	1	1	1	1	1	1	1	1	1	1	1	1	1	1	1	3	3	3	3	3	1	1	1	1	1	1	1	1	1	1	1	1	1	1	1	1	1	1
201	2023/11/3 14:09:01	75second	WeChat	N/A	2	1	2	2	5	1	1	1	4	4	3	3	4	3	3	4	4	3	3	4	4	4	3	3	4	4	4	3	4	4	4	4	3	4	4	4	4	4	3	4	4	4	4	3	3
202	2023/11/3 14:13:14	251second	WeChat	N/A	2	1	2	2	5	1	1	1	3	4	3	4	4	4	3	4	3	4	3	4	3	3	3	3	4	4	4	2	4	3	4	2	4	2	3	3	4	4	3	3	3	3	4	3	3
203	2023/11/3 14:16:07	103second	WeChat	N/A	1	1	2	2	5	1	1	1	1	1	1	1	1	1	1	1	1	1	1	1	1	1	1	1	1	1	1	1	1	1	1	1	1	1	1	1	1	1	3	1	4	3	2	3	2
204	2023/11/3 14:17:19	110second	WeChat	N/A	1	1	2	2	5	1	1	1	3	1	1	1	3	3	3	3	3	1	1	1	1	1	1	1	1	1	1	1	1	1	1	1	1	1	1	1	1	1	1	1	1	1	1	1	1
205	2023/11/3 14:17:59	135second	WeChat	N/A	1	1	2	2	5	1	1	1	5	5	5	5	5	5	5	5	5	5	5	5	5	5	5	5	5	5	5	5	5	5	5	5	5	5	5	5	5	5	5	5	5	5	5	5	5
206	2023/11/3 14:27:31	168second	Mobile Submission	Direct access	1	4	2	2	4	1	1	1	2	2	2	2	2	2	2	2	2	2	2	2	3	2	3	3	3	3	3	3	3	3	3	3	3	3	3	3	2	2	2	2	2	2	2	2	2
207	2023/11/3 14:31:15	382second	WeChat	N/A	2	2	1	2	1	1	1	1	5	5	5	5	5	5	5	3	3	5	5	5	5	5	4	5	4	5	5	3	3	3	3	3	3	3	3	3	3	3	3	3	3	3	3	3	3
208	2023/11/3 14:31:35	109second	WeChat	N/A	2	1	2	2	3	3	2	2	4	4	4	4	4	4	4	4	4	4	4	4	4	4	4	4	4	4	4	4	4	4	4	4	4	4	4	4	4	4	4	4	4	4	4	4	4
209	2023/11/3 14:33:06	106second	WeChat	N/A	2	1	2	2	5	1	1	1	5	5	5	5	5	5	5	5	5	5	5	5	4	5	5	5	5	5	5	5	5	5	5	5	5	5	5	5	4	4	5	5	4	5	4	5	5
210	2023/11/3 14:43:37	491second	Link	Direct access	1	4	2	2	2	3	1	1	2	2	2	3	2	2	2	2	2	1	1	1	1	1	1	1	1	1	1	1	3	2	3	1	1	2	1	2	1	1	1	1	1	1	1	1	1
211	2023/11/3 14:45:43	145second	WeChat	N/A	2	1	2	1	5	1	3	5	5	5	5	5	5	5	5	5	5	5	5	5	5	5	5	5	5	5	5	4	4	4	4	4	3	3	4	4	4	4	4	3	3	3	4	4	4
212	2023/11/3 14:57:34	131second	WeChat	N/A	1	2	1	1	1	1	1	1	3	3	3	3	3	3	3	3	3	3	3	3	3	3	3	3	3	3	3	3	3	3	3	3	3	3	3	3	3	3	3	3	3	3	3	3	3
213	2023/11/3 14:58:54	110second	WeChat	N/A	1	2	2	2	2	1	1	1	2	3	2	3	2	2	3	2	3	3	2	3	2	3	3	1	1	2	2	1	1	4	3	3	4	3	3	4	3	3	4	3	3	4	4	3	3
214	2023/11/3 15:00:44	85second	Mobile Submission	Direct access	2	2	2	1	3	2	2	3	3	2	3	2	3	3	2	3	3	3	2	3	3	3	3	2	1	3	3	3	2	1	3	3	3	2	1	2	2	2	1	2	2	2	2	1	2
215	2023/11/3 15:06:14	86second	WeChat	N/A	2	2	3	2	3	2	2	2	1	2	2	3	3	2	2	3	4	4	3	3	4	3	5	4	3	2	1	1	2	3	4	5	5	4	3	2	2	3	4	5	4	3	4	3	2
216	2023/11/3 15:13:35	250second	WeChat	N/A	1	1	1	1	5	1	1	1	3	3	3	3	3	3	3	3	3	3	3	3	3	3	3	3	3	3	3	3	3	3	3	3	3	3	3	3	3	3	3	3	3	3	3	3	3
217	2023/11/3 15:13:57	325second	WeChat	N/A	2	3	2	2	3	1	1	1	2	3	3	3	3	3	3	3	3	3	3	3	3	3	3	3	3	3	3	2	2	2	2	2	2	2	2	2	2	2	2	2	2	2	2	2	2
218	2023/11/3 15:14:05	118second	WeChat	N/A	2	1	2	2	1	2	2	3	3	4	3	4	3	2	4	3	3	3	4	4	3	3	3	3	4	3	3	4	3	3	5	3	3	4	5	3	4	5	3	4	4	3	4	3	5
219	2023/11/3 15:15:53	98second	Mobile Submission	Direct access	2	1	3	1	3	3	3	4	4	5	3	5	3	5	3	5	3	4	3	4	2	4	4	3	3	4	3	4	3	4	4	4	4	3	4	4	3	4	3	3	4	4	3	3	4
220	2023/11/3 15:18:47	123second	WeChat	N/A	1	1	1	1	1	1	1	1	4	4	3	5	5	5	5	5	5	4	4	4	4	4	4	4	4	4	4	4	5	4	5	4	4	5	4	5	4	5	4	4	4	4	4	3	4
221	2023/11/3 15:19:23	162second	WeChat	N/A	2	1	1	2	2	2	1	1	3	3	4	4	5	4	4	5	4	5	5	5	5	5	5	5	5	5	5	4	3	4	4	4	4	3	4	3	4	3	4	4	3	4	4	3	4
222	2023/11/3 15:20:36	103second	WeChat	N/A	1	2	3	1	3	1	4	1	3	3	2	2	3	3	3	2	2	3	3	3	3	4	2	3	2	4	2	2	4	3	2	1	3	1	3	2	3	2	3	3	3	3	3	3	3
223	2023/11/3 15:21:33	100second	WeChat	N/A	1	2	1	1	2	1	1	1	1	1	1	1	1	1	1	1	1	1	1	1	1	1	1	1	1	1	1	1	1	1	1	1	1	1	1	1	1	1	1	1	1	1	1	1	1
224	2023/11/3 15:34:03	89second	WeChat	N/A	1	1	2	2	5	1	1	1	3	4	3	2	4	2	3	2	4	4	4	4	4	4	4	4	4	4	4	4	4	4	4	4	4	4	4	4	4	3	3	2	3	4	3	2	2
225	2023/11/3 15:48:08	446second	Mobile Submission	Direct access	2	2	1	1	1	1	1	1	4	4	3	5	4	4	4	4	3	4	3	2	3	3	3	3	2	3	3	1	2	1	1	1	2	3	3	2	2	2	1	1	1	1	2	2	1
226	2023/11/3 15:50:04	62second	WeChat	N/A	2	1	1	2	1	1	1	1	3	3	3	3	3	3	3	3	3	3	3	3	3	3	3	3	3	3	3	3	3	3	3	3	3	3	3	3	3	3	3	3	3	3	3	3	3
227	2023/11/3 15:58:42	231second	WeChat	N/A	1	1	1	1	1	1	1	2	4	3	4	4	3	5	5	4	4	5	4	4	3	2	4	4	3	5	4	3	4	3	4	3	2	3	4	4	4	4	2	3	4	3	3	3	3
228	2023/11/3 16:01:36	84second	Mobile Submission	Direct access	2	1	2	2	5	1	1	1	3	3	3	3	3	3	3	3	3	3	3	3	3	3	3	3	3	3	3	3	3	3	3	3	3	3	3	3	3	3	3	3	3	3	3	3	3
229	2023/11/3 16:04:09	64second	Mobile Submission	Direct access	1	1	1	2	5	1	1	1	3	3	3	3	3	3	3	3	3	3	3	3	3	3	3	3	3	3	3	3	3	3	3	3	3	3	3	3	3	3	3	3	3	3	3	3	3
230	2023/11/3 16:10:24	305second	Mobile Submission	Direct access	2	1	2	2	5	1	1	1	4	4	3	4	4	3	4	3	3	4	3	3	3	3	3	3	3	3	3	3	4	3	3	3	4	3	3	4	3	4	3	4	3	4	3	4	3
231	2023/11/3 16:14:02	177second	Mobile Submission	Direct access	2	1	2	1	5	1	1	1	4	3	3	3	3	3	3	3	3	4	2	3	4	2	3	3	4	2	2	3	4	3	3	3	4	3	3	3	4	3	2	3	3	3	3	3	3
232	2023/11/3 16:18:23	83second	WeChat	N/A	2	1	1	2	1	1	1	1	5	5	5	5	5	5	5	5	5	5	5	5	5	5	5	5	5	5	5	5	5	5	5	5	5	5	5	5	5	5	5	5	5	5	5	5	5
233	2023/11/3 16:21:47	104second	Mobile Submission	Direct access	2	1	2	2	5	1	1	1	1	1	1	1	1	2	2	2	2	3	3	3	3	3	3	3	3	3	3	1	2	1	1	1	1	1	1	1	1	1	1	1	1	1	1	1	1
234	2023/11/3 16:30:19	175second	WeChat	N/A	1	1	1	1	1	1	1	1	5	5	5	5	5	5	5	5	5	5	5	5	5	5	5	5	5	5	5	5	5	5	5	5	5	5	5	5	5	5	5	5	5	5	5	5	5
235	2023/11/3 17:01:49	99second	WeChat	N/A	1	2	2	2	1	1	1	1	1	4	3	4	2	3	4	3	2	4	4	2	5	3	5	4	3	3	4	4	3	3	4	2	3	2	2	3	3	1	3	3	3	2	3	2	2
236	2023/11/3 17:03:37	121second	Mobile Submission	Direct access	2	1	2	2	5	1	1	1	4	3	4	3	3	3	3	3	3	3	3	3	3	3	2	3	3	3	3	4	4	3	4	2	3	4	2	4	3	3	3	3	3	3	2	2	3
237	2023/11/3 17:05:38	115second	WeChat	N/A	1	1	1	1	5	1	1	5	5	5	5	5	5	5	5	5	5	5	5	5	5	5	5	5	5	5	5	5	5	5	5	5	5	5	5	5	5	5	5	5	5	5	5	5	5
238	2023/11/3 18:05:52	408second	Mobile Submission	Direct access	1	2	2	1	4	4	4	2	4	3	4	3	4	4	4	4	4	4	4	4	4	4	4	4	3	4	4	4	4	4	3	4	4	4	3	4	4	4	3	4	4	4	4	4	4
239	2023/11/3 18:22:39	103second	WeChat	N/A	1	2	2	1	2	1	1	1	4	4	4	4	4	4	4	4	4	4	4	4	4	4	4	4	4	4	4	3	3	3	3	3	3	3	3	3	3	3	3	3	3	3	4	4	3
240	2023/11/3 18:50:13	83second	WeChat	N/A	1	2	3	1	4	4	4	5	5	4	5	5	5	5	5	5	5	5	4	4	5	5	5	4	5	5	5	5	4	4	4	4	4	4	4	4	4	4	4	5	5	5	5	5	5
241	2023/11/3 20:38:45	135second	WeChat	N/A	1	1	2	2	5	1	1	1	2	2	2	2	2	2	2	2	2	3	2	2	2	3	3	3	3	3	3	3	3	3	3	3	2	2	2	2	2	3	3	2	3	3	2	2	2
242	2023/11/3 20:48:44	91second	WeChat	N/A	2	1	2	2	5	1	1	1	3	3	3	3	4	3	3	3	4	4	3	3	3	3	4	3	4	3	3	3	3	3	3	3	3	3	3	4	3	4	3	3	3	3	3	3	3
243	2023/11/3 20:51:45	252second	WeChat	N/A	1	1	2	2	5	1	1	1	3	3	3	3	3	3	3	3	3	3	3	3	3	3	3	3	3	3	3	3	3	3	3	3	3	3	3	3	3	3	3	3	3	3	3	3	3
244	2023/11/3 20:53:02	377second	WeChat	N/A	2	3	3	2	2	4	1	3	3	3	3	3	2	3	3	3	3	3	2	2	2	2	2	2	2	2	2	4	4	4	4	4	4	4	4	4	3	4	4	2	2	4	2	2	2
245	2023/11/3 20:53:17	85second	WeChat	N/A	2	1	2	2	5	1	1	1	4	4	4	5	4	3	5	5	3	4	3	5	4	3	5	4	4	5	4	4	3	4	4	4	3	4	5	4	4	4	4	4	4	5	4	5	4
246	2023/11/3 20:54:05	196second	WeChat	N/A	2	1	2	2	5	1	1	1	5	5	5	5	5	5	5	5	5	5	5	5	5	5	5	5	5	5	5	5	5	5	5	5	5	5	5	5	5	5	5	5	5	5	5	5	5
247	2023/11/3 20:56:15	141second	WeChat	N/A	1	1	2	2	5	2	1	1	3	4	4	4	4	4	4	5	4	4	4	4	4	4	4	4	4	4	4	4	4	4	4	4	4	4	4	4	5	4	3	5	4	4	3	4	4
248	2023/11/3 20:59:50	109second	WeChat	N/A	2	1	2	2	5	1	1	1	4	4	4	4	4	4	4	3	3	4	4	3	3	3	3	3	4	3	3	3	4	3	4	3	3	3	3	3	3	3	4	3	3	3	3	4	3
249	2023/11/3 21:00:47	108second	WeChat	N/A	2	1	2	2	5	1	1	1	5	5	5	5	5	5	5	5	5	5	5	5	5	5	5	5	5	5	5	4	4	4	4	4	4	4	4	4	4	4	4	4	4	4	4	4	4
250	2023/11/3 21:07:03	126second	WeChat	N/A	2	1	2	2	5	1	1	1	4	4	4	4	4	4	4	4	4	4	4	4	4	4	4	4	4	4	4	3	2	3	4	2	4	4	4	4	4	4	4	4	4	4	4	4	4
251	2023/11/3 21:07:08	93second	WeChat	N/A	1	1	2	2	5	1	1	1	5	5	5	5	5	5	5	5	5	4	3	4	4	4	4	4	4	4	4	4	4	4	5	5	3	3	5	3	5	5	5	5	5	5	5	5	5
252	2023/11/3 21:07:44	78second	WeChat	N/A	2	1	2	2	5	2	1	1	5	5	5	5	5	5	5	5	5	5	5	5	5	5	5	5	5	5	5	5	5	5	5	5	5	5	5	5	5	5	5	5	5	5	5	5	5
253	2023/11/3 21:08:49	221second	WeChat	N/A	2	1	2	2	5	1	1	1	1	1	1	2	1	1	1	1	2	3	3	3	3	3	3	3	3	3	3	3	3	3	3	3	3	3	3	3	3	3	3	3	3	3	3	3	3
254	2023/11/3 21:09:46	99second	WeChat	N/A	1	1	2	2	5	1	1	1	4	4	4	4	4	4	4	4	4	4	4	3	3	3	3	3	3	3	4	3	4	3	3	3	3	3	3	3	3	3	3	3	3	3	3	3	3
255	2023/11/3 21:10:45	80second	WeChat	N/A	2	1	2	1	5	1	1	1	5	5	5	5	5	5	5	5	5	5	5	5	5	5	5	5	5	5	5	5	5	5	5	5	5	5	5	5	5	5	5	5	5	5	5	5	5
256	2023/11/3 21:10:59	131second	WeChat	N/A	2	1	2	2	5	1	1	1	5	5	5	5	5	5	5	5	5	4	4	4	4	4	4	4	4	4	4	4	4	4	4	4	4	4	4	4	4	4	4	4	4	4	4	4	4
257	2023/11/3 21:14:33	454second	WeChat	N/A	2	1	2	2	5	1	1	1	3	4	4	3	4	4	4	4	4	4	4	3	4	4	4	3	4	3	4	2	4	4	3	3	3	4	4	4	3	3	3	3	4	4	4	3	4
258	2023/11/3 21:14:51	136second	WeChat	N/A	2	1	2	2	5	1	1	1	4	4	4	5	4	4	4	4	4	4	4	4	4	4	4	4	4	4	4	3	3	3	3	3	3	3	3	3	3	3	4	3	4	3	3	3	3
259	2023/11/3 21:17:18	147second	WeChat	N/A	2	1	2	1	5	1	1	1	2	2	2	4	3	2	2	3	2	3	2	3	2	3	2	3	2	3	2	3	2	3	2	3	3	2	3	2	4	4	4	3	4	3	3	4	3
260	2023/11/3 21:17:34	126second	WeChat	N/A	1	1	1	2	5	2	4	1	4	4	3	4	4	4	3	4	4	5	4	5	4	5	4	5	5	4	5	5	4	4	4	3	4	3	4	4	4	4	3	4	3	3	3	4	3
261	2023/11/3 21:18:08	84second	WeChat	N/A	2	1	2	2	5	2	1	2	4	4	4	4	4	4	4	4	4	4	4	4	4	4	4	4	4	4	4	4	4	4	4	4	4	4	4	4	4	4	4	4	4	4	4	4	4
262	2023/11/3 21:18:21	165second	WeChat	N/A	1	1	2	2	5	1	1	1	3	3	3	3	3	3	3	3	3	3	3	3	3	3	3	3	3	3	3	3	3	3	3	3	3	3	3	3	3	3	3	3	3	3	3	3	3
263	2023/11/3 21:20:04	133second	WeChat	N/A	2	2	3	2	2	4	4	2	5	5	5	5	5	5	5	5	5	5	5	5	5	5	5	5	5	5	5	5	5	5	5	5	5	5	5	5	5	5	5	5	5	5	5	5	5
264	2023/11/3 21:20:23	61second	WeChat	N/A	2	1	2	2	5	1	1	1	4	5	4	3	5	3	5	4	5	4	5	3	5	4	4	5	4	3	5	5	3	4	5	4	4	5	4	5	4	5	4	5	5	5	5	4	5
265	2023/11/3 22:28:19	88second	Mobile Submission	Direct access	2	1	2	2	5	1	1	1	4	3	4	3	4	3	4	4	3	4	3	3	3	4	4	3	4	3	4	4	4	3	3	4	5	3	3	4	3	4	4	3	3	4	3	3	3
266	2023/11/3 22:28:54	80second	Mobile Submission	Direct access	1	2	2	2	3	2	3	3	4	4	3	3	4	4	4	4	4	4	3	4	4	4	4	3	5	5	5	4	4	4	4	4	4	5	5	5	5	4	4	4	5	5	4	5	5
267	2023/11/3 22:30:29	109second	Mobile Submission	Direct access	2	1	2	2	5	1	1	1	5	4	4	3	4	5	5	5	5	5	5	5	5	5	4	4	4	4	4	3	3	3	3	3	3	3	3	3	2	2	2	2	2	2	3	3	3
268	2023/11/3 22:31:57	94second	Mobile Submission	Direct access	1	1	2	2	5	1	2	1	4	3	4	4	4	3	4	4	3	4	4	5	4	4	4	4	4	4	5	4	4	5	4	4	4	3	4	5	4	5	4	4	4	5	4	4	5
269	2023/11/3 22:32:57	96second	Mobile Submission	Direct access	2	2	2	2	5	1	1	1	1	1	1	1	1	1	1	1	1	1	1	1	1	1	1	1	1	1	1	1	1	1	1	1	1	1	1	1	1	1	1	1	1	1	1	1	1
270	2023/11/3 22:35:07	160second	Mobile Submission	Direct access	2	1	2	2	5	2	3	2	3	4	3	4	3	4	3	4	3	3	3	4	4	3	3	4	3	4	4	4	3	3	3	3	4	4	4	4	3	3	3	3	3	3	3	3	3
271	2023/11/3 22:39:14	196second	Mobile Submission	Direct access	1	1	2	2	5	1	1	1	3	3	2	2	3	3	3	4	3	3	2	3	4	3	2	3	3	3	4	2	3	3	4	2	3	3	3	3	3	4	4	3	3	4	3	4	3
272	2023/11/3 22:39:36	89second	Mobile Submission	Direct access	2	1	2	2	1	1	1	1	3	3	3	3	3	3	3	3	3	3	3	3	3	3	3	3	3	3	3	3	3	3	3	3	3	3	3	3	3	3	3	3	3	3	3	3	3
273	2023/11/3 22:41:04	406second	WeChat	N/A	2	1	2	2	5	1	1	1	5	4	4	5	3	3	5	5	4	5	5	4	4	4	4	4	4	4	4	3	3	3	3	3	3	3	3	3	3	3	3	3	3	3	3	4	3
274	2023/11/3 22:45:36	310second	WeChat	N/A	2	1	2	2	5	1	1	1	5	5	5	5	5	5	5	5	5	5	5	5	5	5	4	4	4	4	4	4	5	5	5	4	4	4	4	4	4	4	4	3	4	4	4	4	4
275	2023/11/3 23:08:55	158second	Mobile Submission	Direct access	2	1	2	2	5	1	1	2	4	4	4	4	4	4	4	4	4	4	4	4	4	4	4	4	4	4	4	4	4	4	4	4	4	4	4	4	3	3	3	4	4	3	3	3	3
276	2023/11/3 23:27:13	352second	WeChat	N/A	1	1	2	2	5	1	1	1	3	3	3	3	3	3	3	3	3	3	3	3	3	3	3	3	3	3	3	3	3	3	3	3	3	3	3	3	3	3	3	3	3	3	3	3	3
277	2023/11/4 5:43:26	858second	WeChat	N/A	2	2	2	2	1	2	2	4	3	4	4	5	4	4	3	3	4	4	4	3	4	4	4	5	4	4	4	4	4	4	4	4	4	4	5	5	5	4	3	4	4	4	4	4	4
278	2023/11/4 9:13:51	88second	WeChat	N/A	1	1	1	1	5	1	1	1	4	3	5	4	4	5	4	4	5	4	5	4	4	5	4	5	4	4	5	4	5	4	4	4	4	5	5	5	4	4	5	5	5	5	4	5	4
279	2023/11/4 9:30:59	181second	WeChat	N/A	1	1	2	1	5	2	2	2	5	4	4	5	4	4	5	4	5	4	5	4	5	5	5	5	5	5	5	5	5	5	5	5	5	5	5	5	5	5	5	5	5	5	5	5	5
280	2023/11/4 9:52:40	307second	WeChat	N/A	1	1	2	2	5	1	1	2	3	2	2	3	3	4	4	4	4	3	4	2	2	3	2	2	2	2	2	2	3	2	4	4	2	3	4	2	2	2	2	2	2	2	2	3	5
281	2023/11/4 10:10:41	143second	WeChat	N/A	1	1	2	2	5	1	1	1	3	3	3	3	3	3	3	3	3	3	3	3	2	2	2	2	3	3	3	2	3	3	3	3	4	4	4	4	3	3	3	4	4	4	3	3	3
282	2023/11/4 10:13:06	110second	Mobile Submission	Direct access	1	1	2	1	5	1	1	1	4	4	4	3	4	4	4	4	4	5	4	4	5	4	4	5	4	4	4	4	3	4	4	4	4	3	4	3	4	5	4	4	3	4	4	4	4
283	2023/11/4 10:13:08	266second	Mobile Submission	Direct access	2	2	2	1	2	1	1	1	3	4	4	5	5	5	5	5	4	5	3	3	5	5	5	5	5	5	5	5	5	3	3	3	3	3	3	5	5	5	5	2	2	5	5	5	2
284	2023/11/4 10:13:25	69second	Mobile Submission	Direct access	1	1	2	1	1	2	2	1	5	4	5	5	5	5	5	5	5	4	5	5	5	5	4	5	5	5	5	5	4	5	5	5	5	4	5	5	5	5	5	5	5	5	5	5	5
285	2023/11/4 10:27:57	118second	Mobile Submission	Direct access	1	2	2	1	2	1	1	1	1	1	1	2	3	3	3	1	1	1	1	1	1	1	1	1	1	1	1	1	1	1	1	1	1	1	1	1	1	1	1	1	1	1	1	1	1
286	2023/11/4 10:38:19	130second	Mobile Submission	Direct access	2	2	2	1	5	1	4	5	5	5	5	5	5	5	5	5	5	5	5	5	5	5	3	5	5	5	5	2	2	2	2	2	2	2	2	2	2	2	2	2	2	2	5	5	5
287	2023/11/4 10:43:17	160second	Link	Direct access	1	2	2	1	4	4	4	5	1	1	1	1	1	1	1	1	1	1	1	1	1	1	1	1	1	1	1	5	5	5	5	5	5	5	5	5	5	5	5	5	5	5	5	5	5
288	2023/11/4 10:51:30	92second	Mobile Submission	Direct access	1	1	2	1	1	1	1	1	3	3	3	3	3	3	3	3	3	3	3	3	3	3	3	3	3	3	3	3	3	3	3	3	3	3	3	3	3	3	3	3	3	3	3	3	3
289	2023/11/4 10:58:17	112second	Mobile Submission	Direct access	2	3	3	1	4	2	4	5	5	5	5	5	5	5	1	1	1	5	5	5	5	5	5	5	5	5	5	5	4	4	5	5	5	5	5	4	5	5	5	5	5	5	5	5	4
290	2023/11/4 12:03:13	461second	Mobile Submission	Direct access	2	1	3	1	5	1	1	1	4	4	4	4	4	4	4	4	4	4	4	4	4	4	4	4	4	4	4	4	4	4	2	4	2	4	4	1	3	3	4	4	4	4	3	3	3
291	2023/11/4 12:25:04	160second	Mobile Submission	Direct access	2	2	2	1	3	4	4	3	3	3	3	5	5	5	4	3	3	5	5	5	5	5	4	5	5	5	5	3	3	3	3	3	3	3	3	3	3	3	3	3	3	3	3	3	3
292	2023/11/4 12:53:19	69second	Mobile Submission	Direct access	2	1	2	2	5	1	1	1	3	3	3	3	3	3	3	3	3	3	3	3	3	3	3	3	3	3	3	3	3	3	3	3	3	3	3	3	3	3	3	3	3	3	3	3	3
293	2023/11/4 12:57:51	106second	Mobile Submission	Direct access	2	2	2	2	2	2	1	1	3	4	3	4	4	4	4	4	4	4	4	4	4	4	4	4	5	4	4	4	4	4	4	4	4	4	4	4	4	4	4	4	4	4	4	4	4
294	2023/11/4 13:06:59	123second	Mobile Submission	Direct access	2	1	1	2	5	1	1	1	3	3	3	3	4	3	3	3	3	3	3	3	3	3	3	3	3	3	3	3	3	3	3	3	3	3	3	3	3	3	3	3	3	3	3	3	3
295	2023/11/4 13:12:18	259second	Mobile Submission	Direct access	2	1	2	2	5	1	4	2	1	1	1	1	2	1	1	1	1	1	1	1	1	1	1	1	1	1	1	1	5	3	4	2	3	3	3	3	3	3	3	1	1	3	3	3	3
296	2023/11/4 15:09:32	115second	Mobile Submission	Direct access	1	1	2	1	5	2	1	5	3	3	3	3	3	3	3	3	3	2	2	2	2	2	2	2	2	2	2	3	3	3	3	4	3	3	3	4	3	3	3	3	3	4	3	3	3
297	2023/11/4 15:58:24	99second	WeChat	N/A	2	1	2	2	5	1	1	1	5	4	5	4	4	5	5	4	5	4	5	4	4	5	5	5	4	4	4	4	5	4	5	4	4	5	5	4	4	5	4	4	4	5	4	5	4
298	2023/11/4 16:50:53	99second	Mobile Submission	Direct access	1	1	2	1	5	1	2	1	3	3	3	3	4	4	4	4	4	4	4	4	4	4	4	4	4	3	3	4	3	4	3	4	4	3	3	3	3	4	4	4	3	4	4	4	4
299	2023/11/4 16:54:27	126second	Mobile Submission	Direct access	1	1	1	1	1	1	1	1	5	5	5	5	2	2	2	2	2	5	2	2	2	2	2	2	2	2	3	2	3	3	3	3	4	3	3	3	4	2	2	4	3	2	3	2	3
300	2023/11/4 16:56:35	96second	Mobile Submission	Direct access	1	1	1	1	1	1	2	1	1	1	1	1	1	1	1	1	1	1	1	1	1	1	1	1	1	1	1	1	1	1	1	1	1	1	1	1	1	1	1	1	1	1	1	1	1
301	2023/11/4 16:58:30	132second	Mobile Submission	Direct access	1	1	2	1	5	2	4	2	4	4	4	4	4	4	4	4	3	3	3	4	1	2	1	2	1	2	1	3	5	3	5	5	3	1	1	3	3	2	3	3	3	2	4	2	3
302	2023/11/4 16:58:59	77second	Mobile Submission	Direct access	1	1	1	1	5	1	1	1	3	3	3	3	3	3	3	3	3	3	3	3	3	3	3	3	3	3	3	3	3	3	3	3	3	3	3	3	3	3	3	3	3	3	3	3	3
303	2023/11/4 16:59:10	68second	Mobile Submission	Direct access	2	1	2	2	5	1	1	1	3	3	3	3	3	3	3	3	3	3	3	3	3	3	3	3	3	3	3	3	3	3	3	3	3	3	3	3	3	3	3	3	3	3	3	3	3
304	2023/11/4 17:01:03	91second	Mobile Submission	Direct access	2	1	2	1	5	1	1	1	4	4	4	4	4	4	4	4	4	4	4	4	4	4	4	4	4	4	4	4	4	4	4	4	4	4	4	4	4	4	4	4	4	4	4	4	4
305	2023/11/4 17:01:29	108second	Mobile Submission	Direct access	2	1	1	2	5	1	1	1	4	4	4	4	4	4	4	4	4	5	4	4	4	4	5	5	4	4	4	4	4	4	4	4	4	4	4	4	4	4	4	4	4	4	5	4	4
306	2023/11/4 17:01:58	88second	Mobile Submission	Direct access	1	1	2	1	5	2	1	1	3	3	3	3	2	2	2	2	2	2	2	2	2	2	2	2	2	2	2	2	2	2	2	2	2	2	2	2	2	2	2	2	2	2	2	2	2
307	2023/11/4 17:03:30	69second	Mobile Submission	Direct access	2	1	2	1	5	1	2	1	4	4	4	4	4	4	4	4	4	4	4	4	4	4	4	4	4	4	4	4	4	3	3	3	3	3	3	3	3	3	3	3	3	3	3	3	3
308	2023/11/4 17:05:11	94second	Mobile Submission	Direct access	1	1	2	1	5	1	4	5	4	4	4	4	4	4	4	4	4	4	5	4	4	5	4	5	5	5	4	5	5	4	4	4	4	5	5	4	5	4	5	4	5	4	4	5	4
309	2023/11/4 17:06:51	328second	Mobile Submission	Direct access	2	1	3	1	5	2	2	2	5	4	2	3	3	3	3	3	3	5	2	2	2	2	5	4	3	3	4	4	4	3	4	4	3	3	3	3	4	4	4	3	4	5	4	4	4
310	2023/11/4 17:08:13	80second	Mobile Submission	Direct access	1	1	2	1	5	1	1	1	5	5	5	5	5	5	5	5	5	5	5	5	5	5	5	5	5	5	5	5	5	5	5	5	5	5	5	5	5	5	5	5	5	5	5	5	5
311	2023/11/4 17:08:47	95second	Mobile Submission	Direct access	1	1	2	1	5	1	1	1	3	4	3	4	3	4	3	4	4	4	4	4	4	4	4	3	4	3	4	4	4	4	4	3	3	4	3	4	4	4	4	4	4	4	4	3	4
312	2023/11/4 17:10:04	73second	Mobile Submission	Direct access	2	1	1	1	5	1	1	1	3	3	3	3	3	3	3	3	3	3	3	3	3	3	3	3	3	3	3	3	3	3	3	3	3	3	3	3	3	3	3	3	3	3	3	3	3
313	2023/11/4 17:10:59	102second	Mobile Submission	Direct access	1	1	3	1	4	4	1	5	5	5	5	5	5	5	5	5	5	5	5	5	5	5	5	5	5	5	5	5	5	5	5	5	5	5	5	5	5	5	5	5	5	5	5	5	5
314	2023/11/4 17:13:48	600second	WeChat	N/A	1	5	3	2	4	4	3	1	4	4	3	4	3	4	3	4	4	3	3	3	2	2	4	3	4	3	3	4	4	3	3	4	4	3	4	4	3	3	3	2	2	1	3	2	1
315	2023/11/4 17:15:57	111second	Mobile Submission	Direct access	1	1	2	1	5	1	4	5	5	5	5	5	5	5	5	5	5	5	5	5	5	5	5	5	5	5	5	5	5	5	3	5	5	5	5	5	5	5	5	5	5	5	5	3	5
316	2023/11/4 17:18:10	111second	Mobile Submission	Direct access	1	1	2	2	5	2	1	2	5	5	4	4	3	3	4	3	4	4	4	3	3	4	4	3	4	3	3	3	5	3	5	2	3	4	4	4	4	4	3	4	3	3	4	4	3
317	2023/11/4 17:33:56	73second	Mobile Submission	Direct access	2	1	1	2	1	1	1	1	1	2	2	2	2	2	2	2	2	2	2	2	2	2	2	2	2	2	2	2	2	2	2	2	2	2	2	2	2	2	2	2	2	2	2	2	2
318	2023/11/4 18:00:22	90second	Mobile Submission	Direct access	2	1	2	2	1	1	2	1	3	3	2	4	2	2	2	2	2	2	2	2	2	2	2	2	2	2	2	2	2	2	2	2	2	2	2	2	2	2	2	2	2	2	2	2	2
319	2023/11/4 18:11:15	100second	Mobile Submission	Direct access	1	1	2	1	5	2	1	5	5	5	5	5	5	5	5	5	5	5	5	5	5	5	5	5	5	5	5	3	3	3	4	4	3	3	3	3	5	5	5	1	5	1	3	3	3
320	2023/11/4 19:34:50	99second	Mobile Submission	Direct access	2	1	1	1	5	1	1	1	5	5	5	5	5	5	5	5	5	5	5	5	5	5	5	5	5	5	5	5	5	5	5	5	5	5	5	5	5	5	5	5	5	5	5	5	5
321	2023/11/4 19:39:43	87second	Mobile Submission	Direct access	2	1	1	2	5	1	1	1	3	3	3	3	3	3	3	3	3	3	3	3	3	3	3	3	3	3	3	3	3	3	3	3	3	3	3	3	3	3	3	3	3	3	3	3	3
322	2023/11/4 21:03:07	83second	WeChat	N/A	1	1	2	1	5	1	1	1	5	5	5	5	5	5	5	5	5	5	5	5	5	5	5	5	5	5	5	5	5	5	5	5	5	5	5	5	5	5	5	5	5	5	5	5	5
323	2023/11/4 22:52:55	212second	WeChat	N/A	1	3	3	2	5	1	1	4	4	4	4	3	3	2	4	4	4	4	3	4	4	2	4	2	4	1	2	4	3	4	2	4	2	1	2	3	3	3	4	4	2	2	4	3	3
324	2023/11/5 7:06:22	277second	WeChat	N/A	1	3	2	2	2	1	1	1	3	3	3	3	3	4	4	4	4	3	3	3	3	3	3	3	3	3	3	3	4	3	4	3	3	3	3	3	3	3	3	3	3	3	3	3	3
325	2023/11/5 7:28:10	238second	WeChat	N/A	1	2	2	2	1	1	1	1	3	4	4	5	4	5	4	5	5	4	4	4	5	5	4	4	3	4	4	2	2	3	3	2	2	1	2	1	2	1	2	2	1	2	2	1	2
326	2023/11/5 7:31:59	327second	Mobile Submission	Direct access	1	2	2	1	1	2	3	4	4	4	3	5	4	4	4	5	4	4	4	3	4	4	4	3	3	4	4	5	4	4	4	5	3	4	4	4	5	4	4	3	3	4	4	4	3
327	2023/11/5 9:11:25	123second	WeChat	N/A	1	2	2	1	3	1	1	1	3	3	4	3	3	3	3	3	2	4	4	3	3	3	3	3	3	3	3	3	3	3	3	3	3	3	3	3	3	3	3	3	3	3	3	3	3
328	2023/11/5 10:55:30	191second	WeChat	N/A	2	2	2	1	5	1	2	2	4	4	4	4	4	4	4	4	4	4	4	4	4	4	4	4	4	4	4	4	4	4	4	4	4	4	4	4	4	4	4	4	5	4	4	4	4
329	2023/11/5 13:00:31	63second	Mobile Submission	Direct access	1	1	2	1	5	1	1	1	4	4	4	4	4	4	4	4	4	4	4	4	4	4	4	4	4	4	4	4	4	4	4	4	4	4	4	4	4	4	4	4	4	4	4	4	4
330	2023/11/5 13:03:58	135second	Mobile Submission	Direct access	2	1	2	2	5	1	1	1	3	3	3	3	3	3	3	3	3	3	3	3	3	3	3	3	3	3	3	4	4	4	4	4	3	3	3	3	3	3	3	3	3	3	3	3	3
331	2023/11/5 13:04:54	130second	Mobile Submission	Direct access	2	1	2	1	5	2	4	5	4	4	4	4	4	4	4	4	4	4	4	4	4	4	4	4	4	4	4	4	4	4	4	4	4	4	4	4	4	4	4	4	4	4	4	4	4
332	2023/11/5 13:05:29	97second	Mobile Submission	Direct access	2	1	2	2	5	1	1	1	4	4	4	4	4	4	4	4	4	4	4	4	4	4	4	4	4	4	4	4	4	4	4	4	4	4	4	4	4	4	4	4	4	4	4	4	4
333	2023/11/5 13:05:40	110second	Mobile Submission	Direct access	1	1	2	1	5	1	2	1	5	5	5	5	5	5	5	5	5	2	4	2	3	4	4	4	2	5	2	4	4	4	4	4	4	4	3	4	4	4	4	4	4	4	4	4	4
334	2023/11/5 13:05:40	109second	Mobile Submission	Direct access	1	1	2	2	5	1	1	1	4	4	4	4	4	4	4	4	4	4	4	4	4	4	4	4	4	4	4	4	4	4	4	4	4	4	4	4	4	4	4	4	4	4	4	4	4
335	2023/11/5 13:09:09	168second	Mobile Submission	Direct access	2	1	3	1	2	1	1	1	3	2	2	2	3	3	3	4	3	3	3	3	3	3	3	3	3	3	3	3	3	3	3	3	3	3	3	3	3	3	3	3	3	3	3	3	3
336	2023/11/5 13:13:02	302second	Mobile Submission	Direct access	2	1	2	1	5	1	2	4	3	4	3	5	3	3	3	4	3	3	4	4	4	4	4	3	3	4	4	4	4	3	3	4	2	2	3	2	3	3	3	3	3	3	3	3	3
337	2023/11/5 13:14:55	133second	Mobile Submission	Direct access	2	1	2	2	1	2	3	1	4	3	4	5	5	4	3	3	3	4	3	3	3	4	3	4	5	5	5	5	4	5	4	5	4	5	4	5	4	5	4	5	4	5	4	5	4
338	2023/11/5 13:15:39	124second	Mobile Submission	Direct access	1	1	2	1	5	2	2	1	3	3	3	3	3	3	2	3	2	3	3	2	3	3	3	4	3	3	4	4	3	3	4	4	3	4	4	4	2	3	3	3	3	3	3	3	3
339	2023/11/5 13:18:06	149second	Mobile Submission	Direct access	2	1	2	1	5	1	1	2	4	4	4	4	4	4	4	4	4	5	4	4	4	4	4	4	4	4	4	4	4	4	4	4	4	4	4	4	4	4	4	4	4	4	4	4	4
340	2023/11/5 13:21:49	107second	Mobile Submission	Direct access	1	1	2	1	5	1	1	1	5	5	5	5	5	5	5	5	5	5	5	5	5	5	5	5	5	5	5	5	5	5	5	5	5	5	5	5	5	5	5	5	5	5	5	5	5
341	2023/11/5 13:23:51	104second	Mobile Submission	Direct access	2	1	2	1	5	1	1	1	2	2	2	2	2	2	2	2	2	2	2	2	2	2	2	2	3	3	2	2	3	2	3	2	2	3	3	2	2	3	3	3	3	3	3	3	3
342	2023/11/5 13:26:17	461second	Mobile Submission	Direct access	1	1	2	1	5	1	1	1	4	3	4	5	5	5	5	4	4	4	5	4	5	5	4	4	5	5	5	3	3	2	3	3	3	4	4	5	3	3	1	2	3	2	2	3	2
343	2023/11/5 13:26:35	107second	Mobile Submission	Direct access	1	1	2	1	5	1	2	2	3	3	3	3	4	4	4	4	4	4	4	4	4	4	4	4	4	4	4	3	3	3	3	3	3	3	3	3	3	3	3	3	3	3	3	3	3
344	2023/11/5 13:27:52	208second	Mobile Submission	Direct access	2	1	2	1	5	1	2	5	4	3	3	3	3	4	4	4	3	4	4	4	4	4	4	4	4	4	4	4	4	5	4	4	3	4	4	3	4	4	3	3	3	4	3	4	3
345	2023/11/5 13:28:52	129second	WeChat	N/A	1	2	1	1	3	3	3	4	4	3	4	4	5	5	4	4	5	4	3	4	4	5	4	5	4	4	4	5	4	5	5	4	4	3	4	4	4	5	5	4	4	5	5	4	3
346	2023/11/5 13:39:15	470second	WeChat	N/A	2	1	2	1	5	1	1	1	4	5	4	5	4	5	5	5	4	4	5	4	5	5	4	4	5	5	5	4	5	4	4	5	4	5	4	5	4	4	5	3	3	3	4	3	3
347	2023/11/5 13:40:48	291second	WeChat	N/A	2	1	2	2	5	1	1	1	3	3	4	4	4	4	4	3	2	2	4	5	5	5	4	5	4	5	5	4	4	5	5	4	2	2	3	4	4	4	2	2	3	2	4	2	3
348	2023/11/5 13:49:37	214second	WeChat	N/A	2	1	2	1	2	2	1	1	4	5	5	4	4	5	4	4	4	4	5	4	4	5	4	4	5	4	4	4	5	4	4	5	4	5	4	4	4	5	4	4	5	4	4	4	5
349	2023/11/5 13:53:05	208second	WeChat	N/A	2	1	2	2	5	2	2	1	4	5	4	4	4	5	4	4	5	4	5	3	4	4	4	4	5	5	4	5	4	3	4	4	2	3	4	4	4	3	4	4	2	4	4	5	4
350	2023/11/5 13:59:55	473second	WeChat	N/A	2	1	2	2	5	1	1	1	4	3	3	5	5	5	5	4	3	5	4	4	5	5	4	3	4	5	4	3	4	3	4	5	3	3	4	3	3	4	3	3	3	4	3	4	3
351	2023/11/5 14:02:39	102second	Mobile Submission	Direct access	1	1	2	1	5	2	1	2	5	4	4	4	4	4	4	4	4	4	4	4	4	4	4	4	4	4	5	5	5	5	4	4	3	3	3	3	4	4	4	4	4	4	4	4	4
352	2023/11/5 14:04:15	125second	Mobile Submission	Direct access	2	1	2	1	5	3	2	1	4	4	4	4	4	4	4	4	4	4	4	4	4	4	4	4	4	4	4	4	4	4	4	4	4	4	4	4	3	3	3	3	3	4	3	3	3
353	2023/11/5 14:11:28	271second	WeChat	N/A	2	1	2	2	5	1	1	1	4	3	4	2	4	4	4	3	3	4	2	2	4	4	4	3	4	4	4	2	3	2	2	2	3	4	3	3	4	3	3	4	4	4	4	4	3
354	2023/11/5 14:12:31	385second	WeChat	N/A	2	1	2	2	5	1	1	2	4	2	4	3	4	4	4	5	5	4	4	3	5	5	4	4	5	5	3	3	3	3	4	2	3	4	3	4	4	3	3	2	3	2	2	3	4
355	2023/11/5 14:26:39	436second	WeChat	N/A	1	1	1	2	5	1	1	1	3	4	3	4	4	4	5	3	4	4	5	4	4	5	4	3	4	5	4	3	4	3	4	3	3	3	4	4	4	2	3	3	3	3	3	4	4
356	2023/11/5 14:27:52	67second	Mobile Submission	Direct access	1	1	2	2	5	1	1	5	5	5	5	5	5	5	5	5	5	5	5	5	5	5	5	5	5	5	5	5	5	5	5	5	5	5	5	5	5	5	5	5	5	5	5	5	5
357	2023/11/5 14:29:11	82second	WeChat	N/A	1	1	2	1	3	2	3	2	3	4	3	4	4	5	4	5	5	5	4	5	4	5	4	5	5	4	5	5	5	4	5	5	4	5	4	5	4	5	4	4	5	5	4	5	4
358	2023/11/5 14:29:28	266second	Mobile Submission	Direct access	2	1	2	2	5	1	1	1	3	2	2	3	2	3	3	2	2	2	2	3	3	3	3	3	3	3	3	3	3	3	3	3	2	2	2	2	3	3	2	2	2	2	2	2	2
359	2023/11/5 14:32:54	496second	WeChat	N/A	2	1	2	2	5	2	2	1	3	3	2	2	3	2	4	4	4	3	3	2	3	4	4	3	3	3	4	2	4	3	4	2	2	3	4	4	2	3	3	2	2	3	3	3	3
360	2023/11/5 14:50:58	99second	Mobile Submission	Direct access	2	1	2	1	5	2	1	2	5	5	5	5	5	5	5	5	5	5	5	5	5	5	5	5	5	5	5	5	5	5	5	5	5	5	5	5	5	5	5	5	5	5	5	5	5
361	2023/11/5 15:16:42	542second	WeChat	N/A	2	1	2	2	5	1	1	1	2	3	3	4	3	4	4	4	3	3	4	2	3	2	3	3	3	2	3	2	3	3	2	1	1	1	2	3	2	3	2	2	1	3	3	3	1
362	2023/11/5 15:46:02	100second	Mobile Submission	Direct access	2	1	2	1	5	1	1	1	3	3	3	3	3	3	3	3	3	3	3	3	3	3	3	3	3	3	3	3	3	3	3	3	3	3	3	3	3	3	3	3	3	3	3	3	3
363	2023/11/5 16:28:52	325second	WeChat	N/A	2	1	2	2	1	1	1	1	4	3	3	4	5	4	3	5	4	4	3	3	4	4	3	4	4	3	4	3	4	4	3	4	3	3	4	4	4	4	3	3	3	4	4	3	4
364	2023/11/5 16:32:56	206second	WeChat	N/A	2	1	2	2	5	1	1	1	4	4	4	5	5	4	4	4	4	4	4	5	5	4	4	5	5	4	4	4	4	5	5	4	2	3	4	4	3	4	3	2	3	4	4	3	4
365	2023/11/5 16:35:54	118second	WeChat	N/A	2	1	2	2	5	1	1	1	4	4	4	5	5	5	5	5	4	5	5	4	5	4	5	5	4	4	4	4	4	4	5	5	5	5	5	4	4	4	5	5	5	5	4	4	4
366	2023/11/5 19:22:25	274second	WeChat	N/A	2	1	2	1	1	2	1	2	2	4	3	3	4	4	4	5	5	4	4	4	4	4	3	3	3	3	3	3	4	1	1	2	1	1	3	3	1	1	1	1	1	2	2	1	1
367	2023/11/5 20:21:14	649second	WeChat	N/A	1	2	2	1	3	1	1	1	5	5	5	5	5	5	5	5	5	5	5	5	5	5	5	5	5	5	5	5	4	3	3	3	3	3	3	3	4	4	4	4	4	4	4	4	4
368	2023/11/5 21:09:18	157second	Mobile Submission	Direct access	1	2	2	1	2	1	4	5	3	4	4	3	4	4	4	4	4	4	4	4	4	4	4	4	4	4	4	4	3	4	4	4	4	4	4	4	4	4	4	4	4	4	4	4	4
369	2023/11/5 21:53:00	137second	WeChat	N/A	2	1	3	1	5	2	2	2	5	5	3	3	5	4	3	4	3	5	3	5	3	4	3	3	3	2	4	3	4	4	4	3	3	5	3	4	5	4	4	4	4	5	5	5	5
370	2023/11/5 21:57:22	230second	WeChat	N/A	1	2	2	1	1	2	2	4	4	5	4	3	5	5	4	5	4	5	3	4	3	4	5	4	5	4	4	4	5	3	4	2	3	4	4	5	4	3	4	3	5	4	4	5	3
371	2023/11/5 23:58:54	226second	Mobile Submission	Direct access	2	1	2	1	5	2	1	1	4	4	3	5	5	5	5	4	4	5	4	4	3	4	5	4	5	5	5	4	4	3	4	4	3	4	4	3	3	2	1	2	2	2	2	1	2
372	2023/11/6 0:04:46	99second	Mobile Submission	Direct access	1	1	1	1	5	1	1	1	3	3	3	3	3	3	3	3	3	1	2	2	2	3	3	2	3	2	1	3	1	3	3	1	3	1	3	3	2	2	3	1	2	3	1	2	2
373	2023/11/6 0:09:04	114second	Mobile Submission	Direct access	1	1	2	1	5	2	4	2	4	4	4	4	4	4	4	4	4	5	5	4	5	5	5	5	5	5	5	4	4	4	4	4	4	5	5	4	4	4	4	4	4	4	4	4	4
374	2023/11/6 1:17:21	146second	WeChat	N/A	1	1	2	1	5	1	1	5	4	4	4	4	4	4	4	4	4	4	4	4	4	4	4	4	4	4	5	5	5	4	3	5	3	3	3	3	3	3	3	3	3	3	3	3	3
375	2023/11/6 5:13:34	92second	Mobile Submission	Direct access	1	1	2	1	5	1	2	4	4	4	4	4	4	4	4	4	4	4	4	4	4	4	4	4	4	4	4	4	4	4	4	4	4	4	4	4	4	4	4	4	4	4	4	4	4
376	2023/11/6 8:45:13	326second	WeChat	N/A	2	2	1	2	1	1	1	1	3	2	4	3	2	4	4	2	3	4	4	4	4	4	3	3	2	2	2	3	3	3	3	3	3	3	3	3	4	4	4	3	4	4	3	3	3
377	2023/11/6 8:49:46	156second	WeChat	N/A	2	2	2	2	5	2	1	2	4	5	5	4	4	5	4	5	4	4	5	4	4	5	4	5	4	4	5	4	5	4	5	4	5	4	5	4	4	5	4	5	4	4	5	4	4
378	2023/11/6 9:28:10	255second	Mobile Submission	Direct access	2	1	2	2	5	1	1	1	4	2	2	3	4	4	4	4	2	4	4	3	3	4	4	4	4	4	4	3	3	2	2	2	3	3	2	2	3	4	3	3	3	3	4	3	3
379	2023/11/6 9:36:08	103second	WeChat	N/A	1	1	2	2	5	1	1	1	3	3	3	4	3	3	3	3	3	3	3	3	3	3	3	3	3	3	3	3	3	3	3	3	3	3	3	3	3	3	3	3	3	3	3	3	3
380	2023/11/6 9:42:18	121second	WeChat	N/A	2	1	1	2	5	1	1	1	3	3	3	3	3	3	3	3	3	3	3	3	3	3	3	3	3	3	3	3	3	3	3	3	3	3	3	3	3	3	3	3	3	3	3	3	2
381	2023/11/6 9:54:55	613second	WeChat	N/A	1	3	1	1	3	2	3	3	2	2	2	5	4	4	4	4	4	3	2	2	3	3	3	4	2	3	4	3	4	2	3	2	2	2	3	2	3	2	3	2	2	1	3	2	3
382	2023/11/6 10:22:58	89second	WeChat	N/A	2	1	1	2	5	1	1	1	3	3	3	3	3	3	3	3	3	3	3	3	3	3	3	3	3	3	3	3	3	3	3	3	3	3	3	3	3	3	3	3	3	3	3	3	3
383	2023/11/6 10:50:49	156second	WeChat	N/A	2	1	2	2	5	1	1	1	3	3	4	5	4	5	5	3	4	4	5	5	5	4	4	5	4	5	5	3	3	4	4	4	3	2	4	4	4	4	3	3	3	2	3	4	4
384	2023/11/6 11:20:46	276second	WeChat	N/A	2	1	2	1	5	2	2	3	2	3	1	1	4	5	5	4	4	5	2	4	3	4	5	4	2	3	2	4	3	2	3	2	1	2	1	3	4	5	4	5	5	4	1	2	1
385	2023/11/6 11:34:08	293second	WeChat	N/A	2	1	2	2	5	1	1	2	3	3	3	3	3	3	3	3	3	3	2	2	2	2	3	3	2	3	3	4	4	3	3	3	3	3	3	4	4	4	3	3	3	3	4	3	3
386	2023/11/6 12:47:20	101second	WeChat	N/A	2	1	2	2	5	1	1	1	3	3	3	3	3	3	3	3	3	4	3	3	4	4	3	4	2	4	3	2	2	2	2	2	3	3	3	2	2	3	2	4	3	4	3	4	2
387	2023/11/6 12:56:46	67second	WeChat	N/A	2	1	1	1	3	2	2	2	4	5	4	4	5	4	5	4	4	5	4	5	5	4	4	4	3	3	4	5	4	4	3	4	4	3	3	4	5	5	4	4	4	5	4	4	4
388	2023/11/6 13:09:22	150second	WeChat	N/A	1	2	1	1	2	1	1	1	2	2	2	2	2	2	2	2	2	2	2	2	2	2	2	2	2	2	2	2	2	2	2	2	2	2	2	2	2	2	2	2	2	2	2	2	2
389	2023/11/6 14:11:59	537second	WeChat	N/A	2	1	2	2	5	1	1	1	4	4	4	5	4	3	4	4	4	5	4	3	3	3	4	3	3	4	4	2	3	3	3	2	2	2	3	3	2	2	2	3	3	3	2	3	2
390	2023/11/6 14:16:52	443second	Mobile Submission	Direct access	2	1	2	1	1	2	1	2	3	3	4	4	5	3	4	4	5	4	5	4	4	5	4	4	5	5	5	3	4	3	4	3	3	4	4	3	2	2	3	2	2	3	3	4	3
391	2023/11/6 14:43:57	306second	WeChat	N/A	2	1	2	2	5	1	1	1	4	4	4	5	5	4	5	5	3	3	4	3	4	4	5	5	4	4	3	3	4	3	3	3	4	5	4	4	3	4	4	3	4	4	5	4	4
392	2023/11/6 14:59:55	170second	WeChat	N/A	1	2	1	1	2	3	4	5	4	5	5	5	5	5	5	5	5	5	5	5	5	5	5	5	5	5	5	5	4	3	4	3	3	4	4	4	4	4	4	4	4	4	4	4	4
393	2023/11/6 15:03:01	87second	WeChat	N/A	1	1	3	1	5	1	1	2	5	5	5	5	5	5	5	5	5	5	5	5	5	5	5	5	5	5	5	5	5	5	5	5	5	5	5	5	5	5	5	5	5	5	5	5	5
394	2023/11/6 15:03:50	118second	WeChat	N/A	1	1	2	1	5	1	1	1	1	2	2	3	2	2	2	3	3	3	3	3	2	2	2	2	2	2	2	3	2	1	3	3	3	3	3	2	3	1	1	3	2	2	2	2	3
395	2023/11/6 15:05:19	95second	WeChat	N/A	1	1	2	1	5	1	1	1	4	4	4	4	4	4	4	4	4	4	4	4	4	4	4	4	4	4	4	4	4	4	4	4	4	4	4	4	4	4	4	4	4	4	4	4	3
396	2023/11/6 15:05:22	85second	WeChat	N/A	2	1	2	1	5	1	1	2	3	3	3	3	3	3	3	3	3	3	3	3	3	3	3	3	3	3	3	3	3	3	3	3	3	3	3	3	3	3	3	3	3	3	3	3	3
397	2023/11/6 15:05:38	146second	WeChat	N/A	2	1	2	2	5	1	1	1	3	2	3	3	3	4	4	3	3	3	4	4	3	3	4	4	3	4	3	3	3	3	4	3	2	3	3	3	3	4	3	4	4	3	3	4	4
398	2023/11/6 15:06:24	79second	WeChat	N/A	1	1	2	1	5	1	1	1	5	5	5	5	5	5	5	5	5	5	5	5	5	5	5	5	5	5	5	5	5	5	5	5	5	5	5	5	5	5	5	5	5	5	5	5	5
399	2023/11/6 15:06:27	86second	WeChat	N/A	1	1	2	2	5	1	1	1	4	4	4	4	4	4	4	4	4	4	4	4	4	4	4	4	4	4	4	4	4	4	4	4	4	4	4	4	4	4	4	4	4	4	4	4	4
400	2023/11/6 15:07:48	67second	WeChat	N/A	1	1	2	1	5	2	2	2	5	5	5	5	5	5	5	5	5	3	3	3	3	3	3	3	3	3	3	3	3	3	3	3	3	4	3	3	3	3	3	4	4	2	4	2	3
401	2023/11/6 15:11:35	313second	WeChat	N/A	1	1	3	1	5	1	4	5	5	5	4	5	3	3	3	5	5	4	5	5	5	5	4	4	4	4	4	4	5	4	3	5	5	4	3	1	4	4	4	2	2	1	3	3	3
402	2023/11/6 15:13:17	91second	WeChat	N/A	1	1	2	1	5	2	4	2	4	4	4	4	4	4	4	4	4	4	4	4	4	4	4	4	4	4	4	4	4	4	4	4	4	4	4	4	4	4	4	4	4	4	4	4	4
403	2023/11/6 15:15:35	80second	WeChat	N/A	2	1	2	1	5	1	1	1	3	3	3	3	3	3	3	3	3	3	3	3	3	3	3	3	3	3	3	3	3	3	3	3	3	3	3	3	4	4	3	3	3	3	3	4	3
404	2023/11/6 15:16:58	62second	WeChat	N/A	1	1	2	1	5	1	1	1	3	3	3	3	3	3	4	2	4	2	3	2	3	2	3	2	3	2	3	2	3	2	3	3	2	4	2	4	2	4	2	4	2	4	2	3	2
405	2023/11/6 15:25:13	1312second	WeChat	N/A	1	2	2	2	3	1	2	4	4	5	5	5	4	4	5	4	4	4	5	4	5	5	3	3	5	5	5	3	4	4	4	4	2	3	3	3	4	5	4	3	4	4	4	4	4
406	2023/11/6 15:53:46	134second	WeChat	N/A	2	1	2	1	5	2	2	3	4	3	4	3	4	3	4	4	4	3	3	4	3	4	5	5	4	5	5	3	4	3	3	3	3	3	4	2	3	4	3	3	3	4	3	4	3
407	2023/11/6 16:31:42	209second	WeChat	N/A	2	2	1	2	2	1	1	1	4	5	4	4	4	4	5	4	5	4	4	4	4	4	5	4	4	4	4	3	3	4	3	4	4	3	4	4	3	4	3	4	3	4	3	3	3
408	2023/11/6 17:23:38	92second	WeChat	N/A	2	1	2	2	1	1	1	1	5	5	5	5	5	5	5	5	5	5	5	5	5	5	5	5	5	5	5	5	5	5	5	5	5	5	5	5	3	3	3	3	3	3	3	3	3
409	2023/11/6 17:29:41	74second	WeChat	N/A	2	1	2	1	1	1	1	5	5	5	5	5	5	5	5	5	5	5	5	5	5	5	5	5	5	5	5	5	5	5	5	5	5	5	5	5	5	5	5	5	5	5	5	5	5
410	2023/11/6 18:02:07	179second	WeChat	N/A	1	2	1	1	1	1	1	1	2	2	2	2	2	2	2	2	2	2	2	3	3	3	3	3	3	2	2	2	2	3	2	3	2	2	2	2	3	3	2	3	2	2	2	2	2
411	2023/11/6 21:21:09	164second	WeChat	N/A	2	1	2	1	1	1	1	1	4	4	3	4	4	4	3	4	4	4	4	4	4	4	3	4	4	4	4	4	3	3	4	3	2	2	3	3	4	3	3	3	3	3	4	4	4
412	2023/11/6 22:07:19	123second	Mobile Submission	Direct access	2	3	1	2	3	3	3	3	3	4	3	3	3	4	3	3	3	4	4	4	4	4	3	3	3	3	3	3	3	3	4	3	4	4	3	4	3	4	2	3	3	4	4	3	3
413	2023/11/6 23:00:55	378second	WeChat	N/A	2	1	2	2	5	1	1	1	4	5	4	5	5	5	4	4	5	5	4	4	5	4	4	5	4	4	4	3	5	4	4	3	4	5	5	3	4	4	3	4	4	3	4	4	5
414	2023/11/6 23:02:28	104second	WeChat	N/A	2	1	2	1	5	1	1	1	4	2	2	2	3	3	4	2	2	2	2	2	2	3	3	4	3	3	4	3	2	3	4	3	3	4	3	3	3	4	3	4	3	3	3	2	3
415	2023/11/6 23:02:39	172second	WeChat	N/A	2	1	3	2	5	1	1	1	4	3	4	4	2	4	3	4	4	5	4	5	4	5	4	4	5	4	3	4	3	4	4	5	4	4	3	4	3	3	4	3	2	2	4	2	4
416	2023/11/6 23:02:44	116second	WeChat	N/A	2	1	2	2	5	1	1	1	1	1	1	1	1	1	1	1	1	3	3	3	3	3	3	3	4	3	2	2	4	2	2	3	3	2	3	2	3	2	3	1	2	2	2	2	2
417	2023/11/6 23:03:30	124second	WeChat	N/A	1	1	2	2	5	1	1	1	4	4	4	4	4	4	4	3	3	5	2	5	5	3	4	4	3	4	4	4	4	4	3	3	3	4	4	4	3	4	3	4	3	4	3	4	4
418	2023/11/6 23:03:42	156second	WeChat	N/A	1	1	2	1	5	1	1	1	3	3	4	4	3	3	4	4	4	4	4	4	4	4	3	3	2	5	5	2	3	3	2	2	2	2	2	3	2	3	3	2	3	3	2	3	3
419	2023/11/6 23:04:34	81second	WeChat	N/A	1	2	3	2	2	1	1	1	3	4	4	3	2	2	2	2	2	3	2	2	4	3	2	3	2	2	2	2	2	2	2	2	2	2	2	2	2	2	2	2	2	2	3	3	3
420	2023/11/6 23:05:11	205second	WeChat	N/A	2	1	2	2	5	1	1	1	3	4	4	4	4	4	4	4	4	3	3	3	3	3	3	3	2	2	2	2	2	2	2	2	1	1	1	1	2	2	2	2	2	2	1	1	1
421	2023/11/6 23:05:20	101second	WeChat	N/A	2	1	3	2	1	4	4	5	3	3	3	3	3	3	3	3	3	3	3	3	3	3	3	3	3	3	3	3	3	3	3	3	3	3	3	3	3	3	3	3	3	3	3	3	3
422	2023/11/6 23:07:23	83second	WeChat	N/A	2	2	3	2	2	4	1	1	1	1	1	3	1	1	1	1	1	1	3	3	3	3	3	3	3	3	3	3	3	3	3	3	3	3	3	3	3	3	3	3	3	3	3	3	3
423	2023/11/6 23:07:29	128second	WeChat	N/A	1	1	1	1	1	1	3	2	4	4	3	4	4	3	4	4	3	3	4	3	4	4	3	4	4	4	4	5	4	3	4	4	1	2	2	1	3	2	3	3	2	3	3	3	3
424	2023/11/6 23:08:03	112second	WeChat	N/A	2	1	2	2	5	1	1	1	4	4	4	4	4	4	4	4	4	4	4	4	4	4	4	4	4	4	4	3	3	2	2	2	2	2	2	2	3	3	3	3	3	3	3	3	3
425	2023/11/6 23:09:37	147second	WeChat	N/A	2	1	2	2	5	1	1	1	3	3	3	3	3	3	3	3	3	3	3	3	3	3	3	3	3	3	3	3	3	3	3	3	3	3	3	3	3	3	3	3	3	3	3	3	3
426	2023/11/6 23:10:22	457second	WeChat	N/A	2	1	2	2	5	1	1	1	4	2	3	4	4	4	3	4	4	3	2	2	3	3	3	3	3	3	3	3	3	2	2	3	2	2	3	4	4	4	3	2	2	2	3	3	3
427	2023/11/6 23:10:31	68second	WeChat	N/A	2	1	2	1	1	1	1	1	4	4	4	4	4	4	4	4	4	2	3	4	4	3	4	4	4	4	4	4	4	4	4	4	4	4	4	4	4	4	3	3	3	3	3	3	3
428	2023/11/6 23:13:00	203second	WeChat	N/A	2	1	3	2	5	1	1	1	4	3	4	2	3	4	4	4	3	3	4	4	4	4	3	3	4	4	4	2	2	2	2	2	3	4	2	2	2	2	2	3	2	3	2	2	3
429	2023/11/6 23:14:33	216second	WeChat	N/A	2	1	2	1	5	1	1	1	4	4	4	4	4	4	4	4	4	4	4	4	4	4	4	4	4	4	4	4	4	4	4	4	4	4	4	4	4	4	4	4	4	4	4	4	4
430	2023/11/6 23:26:40	101second	WeChat	N/A	2	1	1	1	5	1	1	1	5	5	5	5	4	4	4	5	5	5	4	4	4	5	5	5	5	5	5	5	5	5	5	5	5	5	5	5	3	3	3	3	3	3	5	5	5
431	2023/11/7 8:02:32	428second	WeChat	N/A	2	1	2	2	5	2	1	1	5	5	4	3	4	5	5	4	5	5	4	3	4	5	5	4	5	5	4	3	4	3	5	3	4	5	4	3	4	4	3	3	4	3	4	3	3
432	2023/11/7 13:45:19	132second	WeChat	N/A	2	1	2	2	5	1	2	3	3	4	4	3	4	4	4	4	4	4	4	4	4	4	4	4	4	4	4	4	4	4	4	4	4	4	4	4	4	4	4	4	4	4	3	3	3
433	2023/11/7 14:34:41	90second	WeChat	N/A	1	3	1	2	2	1	1	1	3	3	3	3	3	3	3	3	3	3	3	3	3	3	3	3	3	3	3	3	3	3	3	3	3	3	3	3	3	3	3	3	3	3	3	3	3
434	2023/11/7 16:05:02	85second	WeChat	N/A	1	1	2	2	5	1	2	1	4	3	4	4	4	4	4	4	4	4	5	5	4	4	5	4	5	5	4	4	5	4	4	4	4	4	5	4	5	5	5	4	4	4	4	4	4
435	2023/11/7 16:11:11	96second	WeChat	N/A	2	2	3	2	2	1	1	1	4	4	4	4	4	4	4	4	4	4	4	4	4	4	4	4	4	4	4	4	4	4	4	4	4	4	4	4	4	4	4	4	4	4	4	4	4
436	2023/11/7 19:58:04	184second	WeChat	N/A	2	1	2	2	5	2	1	2	3	2	2	4	3	4	4	5	3	3	4	3	4	4	3	4	3	4	4	3	4	3	4	4	2	4	3	4	4	4	3	2	2	4	4	4	3
[truncated: 33 more columns]
